# Supplementary material for: In Silico Designed Multi-Epitope Vaccine Based on the Conserved Fragments in Viral Proteins for Broad-Spectrum Protection Against Porcine Reproductive and Respiratory Syndrome Virus
Source: Vet Sci. 2025 Jun 12;12(6):577. doi: 10.3390/vetsci12060577 (PMC12197703; doi:10.3390/vetsci12060577)
Supplement: Supplementary file 1 [file vetsci-12-00577-s001.zip]

Archive with 2 entries (2 files):
- Supplementry Materials File  Figures S2.pdf
- Supplementry Materials File Table S1 .xlsx
