# Supplementary material for: In Silico Designed Multi-Epitope Vaccine Based on the Conserved Fragments in Viral Proteins for Broad-Spectrum Protection Against Porcine Reproductive and Respiratory Syndrome Virus
Source: Vet Sci. 2025 Jun 12;12(6):577. doi: 10.3390/vetsci12060577 (PMC12197703; doi:10.3390/vetsci12060577)
Supplement: Supplementary file 1 [file vetsci-12-00577-s001.zip › Supplementry Materials File Table S1 .xlsx]

## Sheet: List of MLV vaccine
Table S1: List of Commercially Available MLV Vaccines of PRRSV1-2
MLV Vaccine Name		Parental Strain	Type	Usage	Introduction to the Market	Predominant Region(s) Using the Vaccine	Developer/Company
Ingelvac PRRS MLV		VR-2332	PRRSV-2	Sow, Piglet	1994	Africa; Asia; Europe; North America; South America	Boehringer Ingelheim
Ingelvac PRRS ATP		JA-142	PRRSV-2	Sow, Piglet	2004	Asia; Europe; North America	Boehringer Ingelheim
Fostera PRRS		P129	PRRSV-2	Sow, Piglet	2012	Africa; Asia; Europe; North America	Zoetis
Prime Pac PRRS		Neb-1	PRRSV-2	Sow, Piglet	2014	Africa; Asia; Europe; North America	Merck Sharp & Dohme
Prevacent PRRS		RFLP 184	PRRSV-2	Sow, Piglet	2018	Asia; Europe; North America	Elanco
Porcilis PRRS		DV	PRRSV-1	Sow, Piglet	2000	Asia; Europe	Merck Sharp & Dohme
Unistrain (Amervac-) PRRS		VP-046 BIS	PRRSV-1	Sow, Piglet	2013	Africa; Asia; Europe	Hipra
ReproCyc PRRS EU		94881	PRRSV-1	Sow	2015	Africa; Asia; Europe	Boehringer Ingelheim
Ingelvac PRRSFLEX EU		94881	PRRSV-1	Piglet	2015	Africa; Asia; Europe	Boehringer Ingelheim
Pyrsvac-183		ALL-183	PRRSV-1	Sow	1999	Asia; Europe	Syva
Suvaxyn PRRS MLV		96V198	PRRSV-1	Sow, Piglet	2017	Europe	Zoetis
R98		R98	PRRSV-2	Sow, Piglet	2011	Asia	Tianjin Ringpu
GDr180		GDr180	PRRSV-2	Sow, Piglet	2015	Asia	China Institute of Veterinary Drug Control
CH-1R		CH-1R	PRRSV-2	Sow, Piglet	2007	Asia	Harbin Veterinary Research Institute
HuN4-F112		HuN4-F112	PRRSV-2	Sow	2011	Asia	Harbin Veterinary Research Institute
TJM-F92		TJM-F92	PRRSV-2	Sow	2013	Asia	Institute of Special Animal and Plant Sciences
JXA1-R		JXA1	PRRSV-2	Sow, Piglet	2008		Chinese Center for Animal Disease Control and Prevention

## Sheet: List of KV vaccine
Table S2: List of Commercially Available KV Vaccines of PRRSV1-2
KV Vaccine Name	Parental Strain	Type	Usage	Introduction to the Market	Predominant Region(s) Using the Vaccine	Developer/Company
Suipravac-PRRS	VP-046 BIS	PRRSV-1	Sow	N/A	Europe	Hipra, Girona, Spain
Progressis	P120	PRRSV-1	Sow	N/A	Asia; Europe	Ceva Santé Animale, Mayenne, France
SUIVAC PRRS-Ine/SUIVAC PRRS-In	VD-E1/VD-E2/VD-A1	PRRSV-1	Sow, Piglet	2017 *	Europe	Dyntec, Terezín Czech Republic
Note: * The accuracy of data on the year of introduction is limited by the availability of online information and has been verified based on information disclosed by the European Medicines Agency. N/A, not available.

## Sheet: Immunoinformatics database
Table S3.Lists of All Available Immunoinformatics Databases and Tools Used in PRRSV Vaccine Designing
Application/Description	Bioinformatic Platform
Full-length Dengue virus genome sequences were retrieved	(b) National center for Biotechnology information (NCBI) (https://www.ncbi.nlm.nih.gov/ )
Multiple alignment sequence	(a) MUSCLE (https://www.ebi.ac.uk/jdispatcher/msa/muscle) (b) CLUSTALW version 2.0 (https://www.genome.jp/tools-bin/clustalw2)
Conserved sequences generation	BioEdit 7.2 (http://en.bio-soft.net/format/BioEdit.html)
B cells Epitopes Prediction	Immune Epitope Database (IEDB) (https://www.iedb.org/ )
CTLs (MHC I) Epitopes Prediction	NetMHC 4.0 (https://services.healthtech.dtu.dk/services/NetMHC-4.0/ )
HTLs (MHC II) Epitopes Prediction	NetMHCII - 2.3 (https://services.healthtech.dtu.dk/services/NetMHCII-2.3/ )
Predict Population coverage	IEDB population coverage (http://tools.iedb.org/population/.)
Predictions of Antigenicity	(a) VaxiJen online server (http://www.ddgpharmfac.net/vaxijen/VaxiJen/VaxiJen.html), (b) ANTIGENpro servers (https://scratch.proteomics.ics.uci.edu/)
Predictions of Allergenicty	Allertop v.2.0 (https://www.ddg-pharmfac.net/AllerTOP/),
Predictions of Toxicity	Toxinpred web server (https://webs.iiitd.edu.in/raghava/toxinpred/design.php ),
Predictions of Solubility	SOLpro (Scratch Protein Predictor (uci.edu) )
Predictions of Physiochemical properties	Expasy ProtParam (https://web.expasy.org/protparam/)
Predictions of Secondary structure	PSIPRED online server( http://bioinf.cs.ucl.ac.uk/psipred/ )
Predictions of Tertiary Structur	PHYRE-2 server (http://www.sbg.bio.ic.ac.uk/~phyre2/html/page.cgi?id=index),
Validations of Tertiary Structure	(a) ProSA-web (https://prosa.services.came.sbg.ac.at/prosa.php ), (b) PROCHECK (https://www.ebi.ac.uk/thornton-srv/software/PROCHECK/ ) (https://saves.mbi.ucla.edu/ ), (c) PDBSum (https://www.ebi.ac.uk/pdbsum/rhk7&code=022121)
Protein -Protein interaction side chains confirmation and interffcae area Prediction	PDBsum server https://www.ebi.ac.uk/thornton-srv/databases/pdbsum/index.html
Molecular Docking	HDock ( http://hdock.phys.hust.edu.cn/)
Protein Predictor and Receptor selection	Protein Data Bank (PDB) at https://www.rcsb.org/
Immune simulation of the designed vaccines	Immune simulation https://kraken.iac.rm.cnr.it/C-IMMSIM/
Reverse translation and codon optimization in order to express the multi-epitope vaccine construct	Java Codon Adaptation Tool (JCat) server (http://www.jcat.de/ )
Molecular dyanamic simulation	Amber 18 softawre.

## Sheet: PRRSV protiens data from NCBI
Table S4. Porcine Reproductive and Respiratory syndrome virus strainsPRRSV1~2 proteins sequences collections from the NCBI Online Database.
Name of protien	No of PRRSV1 protien	No of PRRSV2 protien	Total No of protien
ORF1a(non-stuctural protien)	5	293	298
ORF1b(non-stuctural protien)	0	61	61
ORF2a	21	910	931
ORF2b E protien	15	545	560
GP3	14	995	1009
GP4	15	1008	1023
GP5	5	1458	1463
GP6 (M protien)	10	1071	1081
GP7 (N protien)	5	884	889
Total	90	7225	7315

## Sheet: PRRSV1-2 Reference Strain
Table S5. Reference Strains of PRRSV Virus Protein1-2 Sequences
proteins	PRRS1 lengths	Access number	PRRSV 2 lengths	Access number
ORF1a	2396 AA	AAT95214	2491 AA	AAP57400
ORF 1b	1463 AA	AAT95215	1463 AA	AAP57401
ORF 2a	249 AA	AAT95216	256 AA	AAP57402
ORF 2b	70 AA	AAT95217	73 AA	AAP57403
GP3	265 AA	AAT95218	253 AA	AAP57404
GP4	183 AA	AAT95219	178 AA	AAP57405
GP5	201 AA	AAT95220	200 AA	AAP57406
GP6 M protein	173 AA	AAT95221	174 AA	AAP57407
GP7 N protein	128 AA	AAT95222	123 AA	AAP57408

## Sheet: PRRSV conserved sequence
Table S6.Conserved Fragments of PRRSV1 and PRRSV2
			PRRSV1 conserved epitopoes
Protiens	start	end	Sequence
ORF1a	319	338	NGVRAVVDPDGPIHVEALSC
ORF1b	144	169	HFQHLAAVEADSCRFLSSRLVMLKNL
ORF1b	50	64	FASDWFAPRYSVRAL
ORF2a	122	140	AGQAAWKQVVSEATLSRIS
ORF2a	192	206	AIFPTPGSRPKLHDF
ORF2a	130	193	DATLTKLSRLDVVTHFQHLAAVEADSCRFLSSRLVMLKNLAVGNVSLQYNTSLDRVEIIFPTSG
ORF2b	11	28	IGQLFVDAFTFLVSIVDI
ORF2b	30	39	IFLAILFGFT
ORF2b	1	45	MGSLWSKISQLFVDAFTFLVSVVDIVIFLAILFGFTVAGWLLVFL
ORF2b	5	28	QSLFDKIGQLFVDAFTFLVSIVDI
ORF2b	30	46	IFLAILFGFTIAGWLVV
ORF3	32	45	LCFWFPLAHGNTSF
ORF3	103	134	LEGYYAWLAFLSFSYAAQFHPELFGIGNVSRV
ORF3	31	43	TLCFWFPLAHGNT
ORF3	101	125	LKLEGYYAWLAFLSFSYAAQFHPEL
ORF3	127	138	GIGNVSRVFVDK
ORF4	69	80	CRTAIGTPVYIT
ORF4	118	143	FGNVSGIVAVCVNFTSYVQHVKEFTQ
ORF5	36	45	GNSSTYQYIY
ORF6	29	58	IYALKVSRGRLLGLLHLLIFLNCAFTFGYT
ORF6	76	88	ALLWGVYSAIETW
ORF6	15	27	QKVLLAFSITYTP
ORF6	29	62	IYALKVSRGRLLGLLHLLIFLNCAFTFGYTFVHF
ORF6	135	155	GSTTVNGTLVPGLKSLVLGGR
ORF7	50	68	KPEKPHFPLAAEDDIRHHL
ORF7	101	122	FQVEFMLPVAHTVRLIRVTSTS
ORF7	81	108	TAFNQGAGTCTLSDSGRISYTVEFSLPT
ORF7	16	33	GQPVNQLCQMLGKIIAQQ
ORF7	35	44	QSRGKGPGKK
ORF7	81	90	TAFNQGAGTC
ORF7	92	108	LSDSGRISYTVEFSLPT
			PRRSV2 conserved epitopoes
ORF1A	81	97	IFPIARMTSGNLNFQQR
ORF1A	538	554	RALEALASAYRLPSDCV
ORF1A	142	157	ANSLHVSDKPFPGATH
ORF1A	319	338	NGVRAVVDPDGPIHVEALSC
ORF1A	1012	1062	DGPSRTPDPPGKTGLGGSWRGLVSSGTRLVGSTSQRFMTWVFETYSHLPAF
ORF1B	140	167	VYANSLHVSDKPFPGATHVLTNLPLPQR
ORF1B	292	309	QFGYQTKHGVAGKYLQRR
ORF1B	42	146	DLSKYDLSTQGFVLPGVLRLVRKYLFAHVGKCPPVHRPSTYPAKNSMAGINGNRFPTKDIQSVPEIDVLCAQAVRENWQTVTPCTLKKQYCGKKKTRTILGTNNF
ORF1B	159	182	TQGFMKKAFNSPIALGKNKFKELQ
ORF1B	222	278	HLPSYVLNCCHDLLVTQSGAVTKRGGLSSGDPITSVSNTIYSLVIYAQHMVLSYFKS
ORF1B	318	334	MPNYHWWVEHLNLMLGF
ORF1B	356	377	NGRQLVPNRDRILAALAYHMKA
ORF1B	606	620	DGDVIYTPTHQTMLD
ORF1B	646	726	TGPWVRILAGGWCPGKNSFLDEAAYCNHLDVLRLLSKTTLTCLGDFKQLHPVGFDSHCYVFDIMPQTQLKTIWRFGQNICD
ORF1B	796	815	QRALVAITRARHAIFVYDPH
ORF1B	980	1003	LPETVFSTGRIEVDCREYLDDRER
ORF1B	1109	1124	FTWYQLASYASYIRVP
ORF1B	1195	1212	YKHTWGFESDTAYLYEFT
ORF1B	7	28	LTRCGRGGLVVTETAVKIVKFH
ORF1B	307	346	IDVLCAQAVRENWQTVTPCTLKKQYCGKKKTRTILGTNNF
ORF1B	423	474	LPSYVLNCCHDLLVTQSGAVTKRGGLSSGDPITSVSNTIYSLVIYAQHMVLS
ORF2A	45	69	VGWLSFASDWFAPRYSVRALPFTLS
ORF2A	122	140	AGQAAWKQVVSEATLSRIS
ORF2A	145	162	VAHFQHLAAIEAETCKYL
ORF2A	52	70	SDWFAPRYSVRALPFTLS
ORF2A	133	147	EATLSRISSLDVVAH
ORF2A	207	223	SVHASIFSSVASSVTLF
ORF2A	161	175	SRLVMLKNLAVGNVS
ORF2A	148	176	LAAVEADSCRFLSSRLVMLKNLAVGNVSL
ORF2A	10	40	KIGQLFVDAFTEFLVSIVDIIIFLAILFGFT
ORF2B	11	28	IGQLFVDAFTFLVSIVDI
ORF2B	42	54	GWLVVFCIRLVCS
ORF2B	10	46	KIGQLFVDAFTFLVSIVDIIIFLAILFGFTIAGWLVV
ORF2B	10	21	QLFVDAFTFLVS
ORF2B	23	45	VDIVIFLAILFGFTVAGWLLVFL
ORF2B	5	54	QSLFDKIGQLFVDAFTFLVSIVDIIIFLAILFGFTIAGWLVVFCIRLVCS
ORF3	171	195	HQVDGGNWFHLEWLRPFFSSWLVLN
ORF3	31	47	TLCFWFPLAHGNTSFEL
ORF3	102	123	KLEGYYAWLAFLSFSYAAQFHP
ORF3	171	189	HQVDGGNWFHLEWLRPFFS
ORF3	103	117	LEGYYAWLAFLSFSY
ORF4	118	138	FGNVSGIVAVCVNFTSYVQHV
ORF4	16	32	MVSEAFACKPCFSTHLS
ORF4	114	128	SEKGFKVIFGNVSGV
ORF4	125	140	VAVCVNFTSYVQHVKE
ORF4	122	145	FGNVSGVVSACVNFTDYVAHVTQH
ORF5	141	152	TRFTNFIVDDRG
ORF5	129	150	KNCMSWRYSCTRYTNFLLDTKG
ORF5	73	90	LTHIVSYGALTTSHFLDT
ORF5	105	120	RYVLSSIYAVCALAAL
ORF5	138	150	CTRYTNFLLDTKG
ORF5	173	184	LIDLKRVVLDGS
ORF5	42	55	QYIYNLTICELNGT
ORF5	131	152	KNCMACRYARTRFTNFIVDDRG
ORF5	73	86	LTHIVSYGALTTSH
ORF5	39	56	QLIYNLTICELNGTDWL
ORF5	80	93	GALTTSHFLDTVGL
ORF6	127	147	AYAVRKPGLTSVNGTLVPGLR
ORF6	149	169	LVLGGKRAVKRGVVNLVKYGR
ORF6	16	52	LVLAFSITYTPIIYALKVSRGRLLGLLHILIFLNCSF
ORF6	125	148	GNRAYAVRKPGLTSVNGTLVPGLR
ORF6	105	120	LAPAHHVESAAGFHPI
ORF6	124	153	DNHAFVVRRPGSTTVNGTLVPGLKSLVLGG
ORF6	29	51	IYALKVSRGRLLGLLHLLIFLNC
ORF6	125	152	DNHAFVVRRPGSTTVNGTLVPGLKSLVLGG
ORF6	18	43	LAFSITYTPIIYALKVSRGRLLGLLH
ORF6	28	43	IYALKVSRGRLLGLLH
ORF6	123	146	GNQAYAVRKPGLTSVNGTLVPGLR
ORF7	50	63	KPEKPHFPLAAEDD
ORF7	75	99	LCLQSIQTAFNQGAGTASLSSSGKV
ORF7	111	120	HTVRLIRVTS
ORF7	68	89	LTQTERSLCLQSIQTAFNQGAG
ORF7	91	121	ASLSSSGKVSFQVEFMLPVAHTVRLIRVTST
ORF7	75	89	LCLQSIQTAFNQGAG
ORF7	16	27	GQPVNQLCQMLG
ORF7	52	67	KPHFPLATEDDVRHHF
ORF7	99	108	SYTVEFSLPT

## Sheet: B-cell epitopes of PRRSV1-2
Table S7. Primary Screening and Evaluation of B-cells epitopes of PRRSV1 and PRRSV2
				PRRSV-1 strain epitopes
		ORF2A
start	end	epitope	length	antegenicity	allergeneicity	toxicity	inter conservancy	intra conservancy	strain type
6	20	FASDWFAPRYSVRAL	15	0.3125 ( Probable NON-ANTIGEN ).	defined as allergen	Non-Toxin	1	0.25	PRRSV1
6	14	WKQVVSEAT	9	0.2423 ( Probable NON-ANTIGEN ).	defined as non-allergen	Non-Toxin	1	0.2	PRRSV1
5	14	APRYSVRALP	10	0.8784 ( Probable ANTIGEN )	defined as non-allergen	Non-Toxin	0.75	0.2	PRRSV1
6	14	WKQVVSEAT	9	0.2423 ( Probable NON-ANTIGEN ).	defined as non-allergen	Non-Toxin	1	0.2	PRRSV1
		ORF3
start	end	epitopes	length	antegenicity	allergeneicity	toxicity	inter conservancy	0.2222	strain type
9	14	AHGNTS	6	0.0419 ( Probable NON-ANTIGEN ).	defined as non-allergen	Non-Toxin	1	0.25	PRRSV1
6	11	LVRGNF	6	0.8386 ( Probable ANTIGEN )	defined as non-allergen	Non-Toxin	1	0.2	PRRSV1
9	22	FSYTAQFHPEIFGI	14	1.1343 ( Probable ANTIGEN ).	defined as allergen	Non-Toxin	1	0.2222	PRRSV1
8	14	LVRGNFS	7	0.8349 ( Probable ANTIGEN )	defined as allergen	Non-Toxin	1	0.2	PRRSV1
13	18	PCLTRQ	6	0.8544 ( Probable ANTIGEN )	defined as allergen	Non-Toxin	1	0.25	PRRSV1
9	33	SFSYTAQFHPEIFGIGNVSQVYVDI	25	0.9789 ( Probable ANTIGEN )	defined as allergen	Non-Toxin	1	0.2222	PRRSV1
5	13	QHQVDGGNW	9	0.3020 ( Probable NON-ANTIGEN )	defined as non-allergen	Non-Toxin	1	0.2222	PRRSV1
7	18	YTAQFHPEIFGI	12	0.9124 ( Probable ANTIGEN )	defined as non-allergen	Non-Toxin	1	0.2	PRRSV1
10	17	ALASNSSN	8	0.3592 ( Probable NON-ANTIGEN )	defined as allergen	Non-Toxin	1	0.2222	PRRSV1
10	19	PSGYDNLKLE	10	0.9874 ( Probable ANTIGEN ).	defined as non-allergen	Non-Toxin	1	0.25	PRRSV1
45	50	NVSRVF	6	0.3653 ( Probable NON-ANTIGEN )	defined as allergen	Non-Toxin	1	0.2222	PRRSV1
26	39	CQPCLTRQAAAQIY	14	0.1500 ( Probable NON-ANTIGEN ).	defined as non-allergen	Non-Toxin	1	0.1818	PRRSV1
10	20	PPGLSSEGHLT	11	0.7564 ( Probable ANTIGEN )	defined as allergen	Non-Toxin	1	0.2	PRRSV1
33	44	YTAQFHPEIFGI	12	0.9124 ( Probable ANTIGEN ).	defined as non-allergen	Non-Toxin	1	0.1818	PRRSV1
		ORF4
start	end	epitope	length	antegenicity	allergeneicity	toxicity	inter conservancy	0.2	strain type
8	13	CKPCFS	6	0.6641 ( Probable NON-ANTIGEN ).	defined as non-allergen	Non-Toxin	1	0.2222	PRRSV1
6	11	KVIFGN	6	0.4487 ( Probable NON-ANTIGEN ).	defined as non-allergen	Non-Toxin	1	0.2222	PRRSV1
15	13	AFACKPCFS	9	0.3000 ( Probable NON-ANTIGEN ).	defined as non-allergen	Non-Toxin	1	0.2222	PRRSV1
6	11	RTAVGT	6	0.3500 ( Probable NON-ANTIGEN ).	defined as non-allergen	Non-Toxin	1	0.2	PRRSV1
5	14	TDESYLYNAD	10	0.2834 ( Probable NON-ANTIGEN )	defined as allergen	Non-Toxin	1	0.1818	PRRSV1
15	20	TPETMR	6	0.4388 ( Probable NON-ANTIGEN ).	defined as allergen	Non-Toxin	1	0.25	PRRSV1
22	28	ACKPCFS	7	0.4506 ( Probable NON-ANTIGEN ).	defined as non-allergen	Non-Toxin	1	0.2222	PRRSV1
5	15	SQCREAVGIPQ	11	0.0506 ( Probable NON-ANTIGEN ).	defined as allergen	Non-Toxin	1	0.2222	PRRSV1
24	31	TDESYLYN	8	0.2215 ( Probable NON-ANTIGEN ).	defined as non-allergen	Non-Toxin	1	0.2222	PRRSV1
49	57	EKGFKVIFG	9	0.1238 ( Probable NON-ANTIGEN ).	defined as allergen	Non-Toxin	1	0.25	PRRSV1
9	17	LLHFMTPET	9	0.1646 ( Probable NON-ANTIGEN ).	defined as allergen	Non-Toxin	1	0.2	PRRSV1
5	11	TDESYLY	7	0.3190 ( Probable NON-ANTIGEN ).	defined as non-allergen	Non-Toxin	1	0.2222	PRRSV1
6	16	SSSLSDIKTNT	11	0.4251 ( Probable ANTIGEN ).	defined as non-allergen	Non-Toxin	1	0.2	PRRSV1
7	14	FACKPCFS	8	0.1887 ( Probable NON-ANTIGEN ).	defined as non-allergen	Non-Toxin	1	0.25	PRRSV1
		ORF5
start	end	epitope	length	antegenicity	allergeneicity	toxicity	inter conservancy	0.125	strain type
8	15	YARTRFTN	8	0.8608 ( Probable ANTIGEN ).	defined as allergen	Non-Toxin	1	0.2222	PRRSV1
6	14	SYGALTTSH	9	0.9941 ( Probable ANTIGEN )	defined as allergen	Non-Toxin	1	0.2222	PRRSV1
20	25	ALTTSH	6	1.0999 ( Probable ANTIGEN ).	defined as allergen	Non-Toxin	1	0.125	PRRSV1
7	19	LNGTDWLDKRFDW	13	1.7333 ( Probable ANTIGEN ).	defined as non-allergen	Non-Toxin	0.75	0.2	PRRSV2
8	13	VVLDGS	6	0.5172 ( Probable NON-ANTIGEN ).	defined as non-allergen	Non-Toxin	0.75	0.2222	PRRSV1
7	17	IVSYGALTTSH	11	0.8193 ( Probable ANTIGEN ).	defined as allergen	Non-Toxin	0.75	0.2	PRRSV1
8	22	VSYGALTTSHFLDTV	15	0.9202 ( Probable ANTIGEN ).	defined as allergen	Non-Toxin	0.75	0.2	PRRSV1
12	21	SYGALTTSHF	10	0.9919 ( Probable ANTIGEN ).	defined as allergen	Non-Toxin	0.75	0.2222	PRRSV1
27	32	SHFLDT	6	0.3437 ( Probable NON-ANTIGEN ).	defined as allergen	Non-Toxin	1	0.1818	PRRSV1
5	17	GSAATPLTRVSAE	13	0.4186 ( Probable ANTIGEN ).	defined as non-allergen	Non-Toxin	1	0.1667	PRRSV1
6	25	LAKNCMSWRYSCTRYTNFLL	20	0.6332 ( Probable ANTIGEN ).	defined as non-allergen	Non-Toxin	1	0.2222	PRRSV1
15	20	ELNGTD	6	1.7215 ( Probable ANTIGEN ).	defined as allergen	Non-Toxin	1	0.2	PRRSV1
31	37	TAGFVHG	7	0.1534 ( Probable NON-ANTIGEN )	defined as non-allergen	Non-Toxin	1	0.1818	PRRSV1
63	69	NCMSWRY	7	1.1130 ( Probable ANTIGEN )	defined as non-allergen	Non-Toxin	1	0.1667	PRRSV1
5	11	CTRYTNF	7	1.9074 ( Probable ANTIGEN ).	defined as non-allergen	Non-Toxin	1	0.2222	PRRSV1
23	28	ALTTSH	6	1.0999 ( Probable ANTIGEN ).	defined as allergen	Non-Toxin	1	0.125	PRRSV1
14	20	RVVLDGS	6	0.2566 ( Probable NON-ANTIGEN ).	defined as non-allergen	Non-Toxin	1	0.25	PRRSV1
5	38	KGGKVDVGGHLIDLKRVVLDGSAATPVTKISAEQ	34	0.3811 ( Probable NON-ANTIGEN ).	defined as allergen	Non-Toxin	1	0.2	PRRSV1
6	14	SYGALTTSH	9	0.9941 ( Probable ANTIGEN ).	defined as allergen	Non-Toxin	1	0.1818	PRRSV1
8	16	RVVLDGSAA	9	0.1072 ( Probable NON-ANTIGEN ).	defined as non-allergen	Non-Toxin	1	0.2222	PRRSV1
14	24	RVVLDGSAATP	11	0.1974 ( Probable NON-ANTIGEN ).	defined as allergen	Non-Toxin	1	0.2	PRRSV1
10	23	RYARTRFTNFIVDD	14	0.0400 ( Probable NON-ANTIGEN ).	defined as allergen	Non-Toxin	1	0.2222	PRRSV1
		ORF6
start	end	epiutope	length	antegenicity	allergeneicity	toxicity	inter conservancy	0.2	strain type
5	17	RKPGLTSVNGTLV	13	0.8659 ( Probable ANTIGEN )	defined as non-allergen	Non-Toxin	1	0.2222	PRRSV1
6	16	KRAVKRGVVNL	11	0.0292 ( Probable NON-ANTIGEN ).	defined as non-allergen	Non-Toxin	1	0.1818	PRRSV1
16	23	LKVSRGRL	8	0.4785 ( Probable NON-ANTIGEN ).	defined as non-allergen	Non-Toxin	1	0.1667	PRRSV1
6	21	AVRKPGLTSVNGTLVP	16	0.5175 ( Probable ANTIGEN )	defined as non-allergen	Non-Toxin	1	0.2222	PRRSV1
6	12	HVESAAG	7	0.4928 ( Probable ANTIGEN )	defined as non-allergen	Non-Toxin	1	0.2	PRRSV1
		ORF7
start	end	epitope	length	antegenicity	allergeneicity	toxicity	inter conservancy	0.2222	strain type
5	10	PHFPLA	6	0.7251 ( Probable ANTIGEN ).	defined as allergen	Non-Toxin	1	0.2	PRRSV1
7	22	QTAFNQGAGTASLSSS	16	0.4819 ( Probable ANTIGEN ).	defined as allergen	Non-Toxin	1	0.1818	PRRSV1
5	10	PHFPLA	6	0.7251 ( Probable ANTIGEN ).	defined as allergen	Non-Toxin	1	0.25	PRRSV1
17	27	LPVAHTVRLIR	11	0.2153 ( Probable NON-ANTIGEN ).	defined as non-allergen	Non-Toxin	1	0.2222	PRRSV1
6	13	LATEDDVR	8	0.2392 ( Probable NON-ANTIGEN )	defined as non-allergen	Non-Toxin	1	0.2222	PRRSV1
5	10	PHFPLA	6	0.7251 ( Probable ANTIGEN ).	defined as allergen	Non-Toxin	1	0.2222	PRRSV1
13	18	VRLIRV	6	0.1854 ( Probable NON-ANTIGEN ).	defined as allerge	Non-Toxin	1	0.25	PRRSV1
6	24	GAGTCTLSDSGRISYTVEF	19	0.7739 ( Probable ANTIGEN ).	defined as allergen	Non-Toxin	1	0.2	PRRSV1
6	13	HFPLAAED	8	0.9417 ( Probable ANTIGEN ).	defined as non-allergen	Non-Toxin	1	0.2	PRRSV1
8	13	SYTVEF	6	0.7856 ( Probable ANTIGEN )	defined as allergen	Non-Toxin	1	0.2	PRRSV1
5	25	NQSQKKKKSTAPMGNGQPVNQ	21	0.6982 ( Probable ANTIGEN ).	defined as non-allergen	Non-Toxin	1	0.25	PRRSV1
35	74	KSQRQQPRGGQAKKKKPEKPHFPLAAEDDIRHHLTQTERS	40	0.5993 ( Probable ANTIGEN ).	defined as non-allergen	Non-Toxin	1	0.2222	PRRSV1
85	100	NQGAGTASLSSSGKVS	16	0.7434 ( Probable ANTIGEN ).	defined as allergen	Non-Toxin	1	0.2222	PRRSV1
				PRRSV-2 starin eptopes
		ORF2a
start	end	epitope	length	antegenicity	allergeneicity	toxicity	inter conservancy	intra conservancy	strain type
5	11	SRISSLD	7	1.6280 ( Probable ANTIGEN )	defined as allergen	Non-Toxin	1	0.2	PRRSV2
6	11	LKNLAV	6	0.5849 ( Probable ANTIGEN )	defined as non- allergen	Non-Toxin	1	0.2222	PRRSV2
17	25	VMLKNLAVG	9	1.3749 ( Probable ANTIGEN )	defined as allergen	Non-Toxin	0.75	0.2222	PRRSV2
55	64	RSRIAIHSPL	10	0.1569 ( Probable NON-ANTIGEN )	defined as non-allergen	Non-Toxin	1	0.1818	PRRSV2
6	12	SLFDKIG	7	Antigen = 0.1862 ( Probable NON-ANTIGEN )	defined as non-allergen	Non-Toxin	1	0.25	PRRSV2
59	68	RSRSAVHPEP	10	Antigen = 1.4483 ( Probable ANTIGEN )	defined as allergen	Non-Toxin	1	0.2222	PRRSV2
		ORF3
start	end	epitope	length	antegenicity	allergeneicity	toxicity	inter conservancy	intra conservancy	strain type
8	15	LVRGNFSF	8	1.7037 ( Probable ANTIGEN )	defined as non-allergen	Non-Toxin	1	0.3333	PRRSV2
22	32	TVCQPCLTRQA	11	0.1336 ( Probable NON-ANTIGEN ).	defined as non-allergen	Non-Toxin	1	0.2222	PRRSV2
5	13	QHQVDGGNW	9	0.3020 ( Probable NON-ANTIGEN ).	defined as non-allergen	Non-Toxin	1	0.2222	PRRSV2
18	36	YTAQFHPEIFGIGNVSQVY	19	0.8941 ( Probable ANTIGEN ).	defined as allergen	Non-Toxin	1	0.125	PRRSV2
25	30	VCQPCL	6	0.7139 ( Probable NON-ANTIGEN ).	defined as allergen	Non-Toxin	1	0.2222	PRRSV2
20	37	YTAQFHPEIFGIGNVSTV	18	0.9417 ( Probable ANTIGEN ).	defined as allergen	Non-Toxin	1	0.2222	PRRSV2
5	11	YDNLKLE	7	1.0403 ( Probable ANTIGEN ).	defined as allergen	Non-Toxin	1	0.125	PRRSV2
27	41	QFHPELFGIGNVSRV	15	1.1533 ( Probable ANTIGEN ).	defined as allergen	Non-Toxin	1	0.2222	PRRSV2
11	16	GNTSFE	6	2.0217 ( Probable ANTIGEN ).	defined as non-allergen	Non-Toxin	1	0.2	PRRSV2
6	13	GIGNVSRV	8	1.1708 ( Probable ANTIGEN ).	defined as allergen	Non-Toxin	1	0.2	PRRSV2
18	33	AQFHPELFGIGNVSRV	16	1.1314 ( Probable ANTIGEN ).	defined as allergen	Non-Toxin	1	0.2222	PRRSV2
15	20	AHGNTS	6	0.0419 ( Probable NON-ANTIGEN ).	defined as non-allergen	Non-Toxin	1	0.1818	PRRSV2
19	34	AQFHPELFGIGNVSRV	16	1.1314 ( Probable ANTIGEN ).	defined as allergen	Non-Toxin	1	0.1667	PRRSV2
5	11	QIDGGNW	7	0.1503 ( Probable NON-ANTIGEN ).	defined as non-allergen	Non-Toxin	1	0.2222	PRRSV2
4	14	QQRLEPGRNMW	11	0.1253 ( Probable NON-ANTIGEN ).	defined as allergen	Non-Toxin	1	0.2	PRRSV2
17	37	AQFHPELFGIGNVSRVFVDKQ	21	0.5690 ( Probable ANTIGEN ).	defined as allergen	Non-Toxin	1	0.1818	PRRSV2
5	10	VDGGNW	6	0.1474 ( Probable NON-ANTIGEN ).	defined as non-allergen	Non-Toxin	1	0.1667	PRRSV2
5	12	FHPEIFGI	8	1.2221 ( Probable ANTIGEN ).	defined as non-allergen	Non-Toxin	1	0.2222	PRRSV2
10	24	SFSYTAQFHPEIFGI	15	1.1444 ( Probable ANTIGEN ).	defined as allergen	Non-Toxin	1	0.125	PRRSV2
6	11	HGNTSF	6	0.9664 ( Probable ANTIGEN ).	defined as allergen	Non-Toxin	1	0.25	PRRSV2
5	11	QIDGGNW	7	0.1503 ( Probable NON-ANTIGEN ).	defined as non-allergen	Non-Toxin	1	0.2	PRRSV2
16	30	AAQFHPELFGIGNVS	15	1.2136 ( Probable ANTIGEN ).	defined as allergen	Non-Toxin	1	0.1818	PRRSV2
		ORF4
start	end	epitope	length	antegenicity	allergeneicity	toxicity	inter conservancy	intra conservancy	strain type
6	16	SSQCREAVGTP	11	0.1118 ( Probable NON-ANTIGEN ).	defined as non-allergen	Non-Toxin	1	0.2222	PRRSV2
26	34	TDESYLYNA	9	0.2427 ( Probable NON-ANTIGEN ).	defined as allergen	Non-Toxin	1	0.2222	PRRSV2
5	16	SEKGFKVIFGNV	12	0.2462 ( Probable NON-ANTIGEN ).	defined as non-allergen	Non-Toxin	1	0.2	PRRSV2
35	48	QHTQQHHLVIDHIR	14	0.5457 ( Probable ANTIGEN ).	defined as non-allergen	Non-Toxin	1	0.3333	PRRSV2
55	61	PSAMRWA	7	0.1400 ( Probable NON-ANTIGEN ).	defined as non-allergen	Non-Toxin	1	0.25	PRRSV2
7	19	CKPCFSSSLSDIK	13	0.6071 ( Probable ANTIGEN ).	defined as allergen	Non-Toxin	1	0.2222	PRRSV2
6	13	VSEAFACK	8	0.2569 ( Probable NON-ANTIGEN )	defined as allergen	Non-Toxin	1	0.1818	PRRSV2
6	15	VTQHTQQHHL	10	0.5023 ( Probable ANTIGEN ).	defined as allergen	Non-Toxin	1	0.2	PRRSV2
9	18	FMTPETMRWA	10	0.0217 ( Probable NON-ANTIGEN ).	defined as allergen	Non-Toxin	1	0.1818	PRRSV2
19	31	QHVKEFTQRSLVV	13	0.0620 ( Probable NON-ANTIGEN ).	defined as allergen	Non-Toxin	1	0.2222	PRRSV2
40	48	MTPETMRWA	9	0.2922 ( Probable NON-ANTIGEN ).	defined as allergen	Non-Toxin	1	0.2222	PRRSV2
		ORF5
start	end	epitope	length	antegenicity	allergeneicity	toxicity	inter conservancy	intra conservancy	strain type
5	19	LEGVKAQPLTRTSAE	15	0.7669 ( Probable ANTIGEN ).	defined as non-allergen	Non-Toxin	1	0.2222	PRRSV2
11	16	RTRFTN	6	1.0001 ( Probable ANTIGEN ).	defined as non-allergen	Non-Toxin	1	0.2222	PRRSV2
8	20	WSFADGNGNSSTY	13	0.1313 ( Probable NON-ANTIGEN ).	defined as non-allergen	Non-Toxin	1	0.2	PRRSV2
6	14	HVVLEGVKA	9	0.5510 ( Probable ANTIGEN ).	defined as allergen	Non-Toxin	1	0.1818	PRRSV2
20	26	ALTTSHF	7	1.0086 ( Probable ANTIGEN ).	defined as allergen	Non-Toxin	1	0.25	PRRSV2
7	17	IVSYGALTTSH	11	0.8193 ( Probable ANTIGEN ).	defined as allergen	Non-Toxin	1	0.2222	PRRSV2
7	18	LLDTKGKLYRWR	12	0.2912 ( Probable NON-ANTIGEN ).	defined as non-allergen	Non-Toxin	1	0.2222	PRRSV2
38	48	ALTTSHFLDTV	11	0.6764 ( Probable ANTIGEN ).	defined as non-allergen	Non-Toxin	1	0.25	PRRSV2
5	35	KVDVGGHLIDLKRVVLDGSAATPVTKISAEQ	31	0.3197 ( Probable NON-ANTIGEN ).	defined as allergen	Non-Toxin	1	0.2	PRRSV2
7	12	TSHFFD	6	0.6084 ( Probable ANTIGEN ).	defined as allergen	Non-Toxin	1	0.2222	PRRSV2
6	31	FIVDDRGKIHRWKSSIVVEKLGKAEV	26	0.2089 ( Probable NON-ANTIGEN ).	defined as allergen	Non-Toxi	1	0.2	PRRSV2
7	40	LEGVKAQPLTRTSA	14	0.8001 ( Probable ANTIGEN ).	defined as allergen	Non-Toxin	1	0.25	PRRSV2
11	31	DLKRVVLDGSVATPLTRVSAE	21	0.1702 ( Probable NON-ANTIGEN )	defined as non-allergen	Non-Toxin	1	0.2222	PRRSV2
7	21	MSWRYSCTRYTNFLL	15	1.0404 ( Probable ANTIGEN ).	defined as allergen	Non-Toxin	1	0.2222	PRRSV2
13	20	YGALTTSH	8	0.9326 ( Probable ANTIGEN )	defined as allergen	Non-Toxin	1	0.2	PRRSV2
7	17	IVSYGALTTSH	11	0.8193 ( Probable ANTIGEN ).	defined as allergen	Non-Toxin	1	0.2222	PRRSV2
15	31	ALTTSHFLDTVGLATVS	17	0.7409 ( Probable ANTIGEN ).	defined as non-allergen	Non-Toxin	1	0.25	PRRSV2
11	27	DLKRVVLDGSAATPLTR	17	0.1700 ( Probable NON-ANTIGEN )	defined as allergen	Non-Toxin	1	0.2222	PRRSV2
5	10	LTRTSA	6	0.6056 ( Probable ANTIGEN ).	defined as non-allergen	Non-Toxin	1	0.1818	PRRSV2
11	20	SWSFADGNGN	10	0.5342 ( Probable ANTIGEN ).	defined as allergen	Non-Toxin	1	0.2	PRRSV2
9	21	WSFADGNGNSSTY	13	0.1313 ( Probable NON-ANTIGEN ).	defined as non-allergen	Non-Toxin	1	0.1818	PRRSV2
8	15	YARTRFTN	8	0.8608 ( Probable ANTIGEN ).	defined as allergen	Non-Toxin	1	0.2222	PRRSV2
12	21	SYGALTTSHF	10	0.9919 ( Probable ANTIGEN ).	defined as allergen	Non-Toxin	1	0.2222	PRRSV2
6	14	SYGALTTSH	9	0.9941 ( Probable ANTIGEN ).	defined as allergen	Non-Toxin	1	0.2222	PRRSV2
20	28	ALTTSHFLD	9	0.7883 ( Probable ANTIGEN ).	defined as allergen	Non-Toxin	1	0.125	PRRSV2
7	21	MSWRYSCTRYTNFLL	15	1.0404 ( Probable ANTIGEN ).	defined as allergen	Non-Toxin	1	0.2222	PRRSV2
9	14	DLKRVV	6	0.2059 ( Probable NON-ANTIGEN ).	defined as allergen	Non-Toxin	1	0.2222	PRRSV2
18	25	TAGFYHGR	8	0.9728 ( Probable ANTIGEN ).	defined as non-allergen	Non-Toxin	1	0.125	PRRSV2
8	15	YARTRFTN	8	0.8608 ( Probable ANTIGEN ).	defined as allergen	Non-Toxin	1	0.2222	PRRSV2
		ORF6
start	end	epitope	length	antegenicity	allergeneicity	toxicity	inter conservancy	intra conservancy	strain type
7	26	VRRPGSTTVNGTLVPGLKSL	20	0.2376 ( Probable NON-ANTIGEN ).	defined as allergen	Non-Toxin	1	0.1818	PRRSV2
5	10	KVSRGR	6	2.1402 ( Probable NON-ANTIGEN ).	defined as allergen	Non-Toxin	1	0.1667	PRRSV2
7	26	VRRPGSTTVNGTLVPGLKSL	20	0.2376 ( Probable NON-ANTIGEN ).	defined as allergen	Non-Toxin	1	0.1818	PRRSV2
14	22	LKVSRGRLL	9	0.3874 ( Probable NON-ANTIGEN ).	defined as non-allergen	Non-Toxin	1	0.125	PRRSV2
5	12	KVSRGRLL	8	0.7905 ( Probable NON-ANTIGEN ).	defined as non-allergen	Non-Toxin	1	0.25	PRRSV2
5	17	RKPGLTSVNGTLV	13	0.8659 ( Probable ANTIGEN )	defined as non-allergen	Non-Toxin	1	0.3333	PRRSV2
5	20	YAVRKPGLTSVNGTLV	16	0.4749 ( Probable ANTIGEN )	defined as non-allergen	Non-Toxin	1	0.1818	PRRSV2
5	12	KPGLTSVN	8	1.7808 ( Probable ANTIGEN ).	defined as allergen	Non-Toxin	1	0.2222	PRRSV2
6	16	KRAVKRGVVNL	11	0.0292 ( Probable NON-ANTIGEN ).	defined as non-allergen	Non-Toxin	1	0.2	PRRSV2
5	17	RKPGLTSVNGTLV	13	0.8659 ( Probable ANTIGEN )	defined as non-allergen	Non-Toxin	1	0.2222	PRRSV2
		ORF7
start	end	epitope	length	antegenicity	allergeneicity	toxicity	inter conservancy	intra conservancy	strain type
119	126	TSTSASQG	8	0.8730 ( Probable ANTIGEN )	defined as non-allergen	Non-Toxin	1	0.2	PRRSV2
6	14	LATEDDVRH	9	0.3241 ( Probable NON-ANTIGEN ).	defined as non-allergen	Non-Toxin	1	0.2222	PRRSV2
6	13	GAGTCTLS	8	0.1586 ( Probable NON-ANTIGEN ).	defined as allergen	Non-Toxin	1	0.25	PRRSV2
6	14	LAAEDDIRH	9	0.5349 ( Probable ANTIGEN ).	defined as allergen	Non-Toxin	1	0.2222	PRRSV2
8	13	KVSFQV	6	1.4315 ( Probable ANTIGEN )	defined as non-allergen	Non-Toxin	1	0.1818	PRRSV2
17	29	LPVAHTVRLIRVT	13	0.6154 ( Probable ANTIGEN ).	defined as non-allergen	Non-Toxin	1	0.2	PRRSV2
6	15	HFPLAAEDWQ	8	0.9417 ( Probable ANTIGEN ).	defined as non-allergen	Non-Toxin	1	0.1818	PRRSV2
13	18	VRLIRV	6	0.1854 ( Probable NON-ANTIGEN ).	defined as allergen	Non-Toxin	1	0.2222	PRRSV2
5	18	NTASMGNGQSVNQL	14	0.3825 ( Probable NON-ANTIGEN ).	defined as non-allergen	Non-Toxin	1	0.2222	PRRSV2
18	25	VTSTSASQ	8	0.8735 ( Probable ANTIGEN ).	defined as allergen	Non-Toxin	1	0.2222	PRRSV2
22	29	KSQRQQPR	8	0.2082 ( Probable NON-ANTIGEN ).	defined as non-allergen	Non-Toxin	1	0.125	PRRSV2
17	24	RVTSTSAS	8	1.1640 ( Probable ANTIGEN ).	defined as allergen	Non-Toxin	1	0.2222	PRRSV2
6	13	GAGTCTLS	8	0.1586 ( Probable NON-ANTIGEN ).	defined as allergen	Non-Toxin	1	0.2222	PRRSV2
6	14	FSLPTHHTV	9	0.0614 ( Probable NON-ANTIGEN ).	defined as allergen	Non-Toxin	1	0.125	PRRSV2
8	13	SYTVEF	6	0.7856 ( Probable ANTIGEN ).	defined as allergen	Non-Toxin	1	0.2222	PRRSV2

## Sheet: B-cell epitopes on PRRSV surfac
Table S8. Final Selected Epitopes From Protein Surface Distribution of B-cell Epitopes
start	end	epitope	length	Antegenicity	Allergenecity	toxicity	intaconservancy	inter conservancy	strain	protiten
5	14	APRYSVRALP	10	0.8784 ( Probable ANTIGEN )	defined as non-allergen	Non-Toxin	0.75	0.2	PRRSV1	ORF2A
7	18	YTAQFHPEIFGI	12	0.9124 ( Probable ANTIGEN )	defined as non-allergen	Non-Toxin	1	0.3333	PRRSV1	ORF3
10	19	PSGYDNLKLE	10	0.9874 ( Probable ANTIGEN ).	defined as non-allergen	Non-Toxin	1	0.2	PRRSV2	ORF3
8	15	LVRGNFSF	8	1.7037 ( Probable ANTIGEN )	defined as non-allergen	Non-Toxin	1	0.3333	PRRSV2	ORF3
6	16	SSSLSDIKTNT	11	0.4251 ( Probable ANTIGEN ).	defined as non-allergen	Non-Toxin	1	0.3333	PRRSV1	ORF4
35	48	QHTQQHHLVIDHIR	14	0.5457 ( Probable ANTIGEN ).	defined as non-allergen	Non-Toxin	1	0.3333	PRRSV2	ORF4
7	19	LNGTDWLDKRFDW	13	1.7333 ( Probable ANTIGEN ).	defined as non-allergen	Non-Toxin	0.75	0.2	PRRSV1	ORF5
38	48	ALTTSHFLDTV	11	0.6764 ( Probable ANTIGEN ).	defined as non-allergen	Non-Toxin	1	0.2	PRRSV2	ORF5
18	25	TAGFYHGR	8	0.9728 ( Probable ANTIGEN ).	defined as non-allergen	Non-Toxin	1	0.2	PRRSV2	ORF5
5	17	RKPGLTSVNGTLV	13	0.8659 ( Probable ANTIGEN )	defined as non-allergen	Non-Toxin	1	0.3333	PRRSV2	ORF6
5	20	YAVRKPGLTSVNGTLV	16	0.4749 ( Probable ANTIGEN )	defined as non-allergen	Non-Toxin	1	0.2222	PRRSV1	ORF6
5	25	NQSQKKKKSTAPMGNGQPVNQ	21	0.6982 ( Probable ANTIGEN ).	defined as non-allergen	Non-Toxin	1	0.2222	PRRSV2	ORF7
6	13	HFPLAAED	8	0.9417 ( Probable ANTIGEN ).	defined as non-allergen	Non-Toxin	1	0.2222	PRRSV1	ORF7

## Sheet: CTL(MHC-I) initial screeing 
Table S9.Initial Screening Prediction of Antigenicity, Allergenicity Immunogenicity Toxicity, and Conservancy indicated for CTL(MHC1) Cell Epitopes of PRRSV1-2
								PRRSV1
								ORF1A
allele	seq_num	start	end	length	peptide	score	rank	Antegenicity	Allergenicity	Non-Toxin	Immunogenecity
SLA-1*1101	1	335	342	8	AALTGRTL	0.098674	0.4	Antigen = 1.2071 ( Probable ANTIGEN )	defined as non-allergen	Non-Toxin	0.14994
SLA-3*0701	1	5	14	10	ARMTSGNLNF	0.254859	0.12	Antigen = 1.2761 ( Probable ANTIGEN )	defined as non-allergen	Non-Toxin	-0.16527
SLA-1*0801	1	6	14	9	RMTSGNLNF	0.44319	0.14	Antigen = 1.3810 ( Probable ANTIGEN )	defined as non-allergen	Non-Toxin	-0.1401
SLA-3*0303	1	5	14	10	ARMTSGNLNF	0.300132	0.14	Antigen = 1.2761 ( Probable ANTIGEN )	defined as non-allergen	Non-Toxin	-0.16527
SLA-3*0301	1	5	14	10	ARMTSGNLNF	0.300132	0.14	Antigen = 1.2761 ( Probable ANTIGEN )	defined as non-allergen	Non-Toxin	-0.16527
SLA-3*0501	1	4	13	10	HQKPIAYANL	0.082217	0.44	Antigen = 1.1782 ( Probable ANTIGEN )	defined as non-allergen	Non-Toxin	0.1123
SLA-1*0202	1	6	14	9	RMTSGNLNF	0.523279	0.19	Antigen = 1.3810 ( Probable ANTIGEN )	defined as non-allergen	Non-Toxin	-0.1401
SLA-1*0201	1	6	14	9	RMTSGNLNF	0.523279	0.19	Antigen = 1.3810 ( Probable ANTIGEN )	defined as non-allergen	Non-Toxin	-0.1401
SLA-1*0401	1	6	14	9	RMTSGNLNF	0.74387	0.2	Antigen = 1.3810 ( Probable ANTIGEN )	defined as non-allergen	Non-Toxin	-0.1401
SLA-3*0401	1	5	14	10	ARMTSGNLNF	0.232759	0.2	Antigen = 1.2761 ( Probable ANTIGEN )	defined as non-allergen	Non-Toxin	-0.16527
SLA-2*1001	1	6	14	9	RMTSGNLNF	0.296442	0.21	Antigen = 1.3810 ( Probable ANTIGEN )	defined as non-allergen	Non-Toxin	-0.1401
SLA-3*0601	1	5	14	10	ARMTSGNLNF	0.239996	0.23	Antigen = 1.2761 ( Probable ANTIGEN )	defined as non-allergen	Non-Toxin	-0.16527
SLA-1*1301	1	6	14	9	RMTSGNLNF	0.463994	0.24	Antigen = 1.3810 ( Probable ANTIGEN )	defined as non-allergen	Non-Toxin	-0.1401
SLA-2*0102	1	6	14	9	RMTSGNLNF	0.29992	0.27	Antigen = 1.3810 ( Probable ANTIGEN )	defined as non-allergen	Non-Toxin	-0.1401
SLA-3*0302	1	5	14	10	ARMTSGNLNF	0.161115	0.29	Antigen = 1.2761 ( Probable ANTIGEN )	defined as non-allergen	Non-Toxin	-0.16527
SLA-2*0501	1	6	14	9	RMTSGNLNF	0.060843	0.29	Antigen = 1.3810 ( Probable ANTIGEN )	defined as non-allergen	Non-Toxin	-0.1401
SLA-1*1201	1	6	14	9	RMTSGNLNF	0.41761	0.32	Antigen = 1.3810 ( Probable ANTIGEN )	defined as non-allergen	Non-Toxin	-0.1401
SLA-3*0602	1	5	14	10	ARMTSGNLNF	0.067343	0.32	Antigen = 1.2761 ( Probable ANTIGEN )	defined as non-allergen	Non-Toxin	-0.16527
SLA-2*1002	1	6	14	9	RMTSGNLNF	0.245344	0.33	Antigen = 1.3810 ( Probable ANTIGEN )	defined as non-allergen	Non-Toxin	-0.1401
SLA-3*0601	1	6	14	9	RMTSGNLNF	0.190072	0.37	Antigen = 1.3810 ( Probable ANTIGEN )	defined as non-allergen	Non-Toxin	-0.1401
SLA-2*0101	1	6	14	9	RMTSGNLNF	0.199857	0.46	Antigen = 1.3810 ( Probable ANTIGEN )	defined as non-allergen	Non-Toxin	-0.1401
SLA-3*0701	1	6	14	9	RMTSGNLNF	0.120358	0.5	Antigen = 1.3810 ( Probable ANTIGEN )	defined as non-allergen	Non-Toxin	-0.1401
SLA-2*0202	1	6	14	9	RMTSGNLNF	0.098761	0.54	Antigen = 1.3810 ( Probable ANTIGEN )	defined as non-allergen	Non-Toxin	-0.1401
SLA-2*0201	1	6	14	9	RMTSGNLNF	0.098761	0.54	Antigen = 1.3810 ( Probable ANTIGEN )	defined as non-allergen	Non-Toxin	-0.1401
SLA-1*0501	1	6	14	9	RMTSGNLNF	0.402316	0.65	Antigen = 1.3810 ( Probable ANTIGEN )	defined as non-allergen	Non-Toxin	-0.1401
								ORF1B
allele	seq_num	start	end	length	peptide	score	rank	Antegenicity	Allergenecity	toxicity	immunegencicty
SLA-2*0102	1	8	17	10	AFNSPIALGK	0.206224	0.69	Antigen = 0.7272 ( Probable ANTIGEN )	defined as non-allergen	Non-Toxin	-0.0025
SLA-2*0102	1	8	17	10	AFNSPIALGK	0.206224	0.69	Antigen = 0.7272 ( Probable ANTIGEN )	defined as non-allergen	Non-Toxin	-0.0025
SLA-1*1101	1	2	10	9	AGYMVGPSV	0.159879	0.11	Antigen = 0.1650 ( Probable NON-ANTIGEN )	defined as allergen	Non-Toxin
SLA-2*0301	1	2	10	9	AGYMVGPSV	0.169202	0.69	Antigen = 0.1650 ( Probable NON-ANTIGEN ).	defined as allergen	Non-Toxin
SLA-3*0101	1	2	10	9	AGYMVGPSV	0.113023	0.73	Antigen = 0.1650 ( Probable NON-ANTIGEN ).	defined as allergen	Non-Toxin
SLA-1*1201	1	3	11	9	ALVAITRAR	0.315409	0.84	Antigen = 1.4634 ( Probable ANTIGEN ).	defined as non-allergen	Non-Toxin	0.28545
SLA-1*1201	1	3	11	9	ALVAITRAR	0.315409	0.84	Antigen = 1.4634 ( Probable ANTIGEN ).	defined as non-allergen	Non-Toxin	0.28545
SLA-2*0201	1	3	12	10	AQALGNGDKF	0.128706	0.36	Antigen = -0.1431 ( Probable NON-ANTIGEN )	defined as non-allergen	Non-Toxin
SLA-1*0601	1	3	12	10	AQALGNGDKF	0.257924	0.6	Antigen = -0.1431 ( Probable NON-ANTIGEN ).	defined as non-allergen	Non-Toxin
SLA-1*1301	1	3	12	10	AQALGNGDKF	0.293811	0.75	Antigen = -0.1431 ( Probable NON-ANTIGEN )	defined as non-allergen	Non-Toxin
SLA-1*0501	1	71	78	8	AQAVRENW	0.535374	0.27	Antigen = 0.7888 ( Probable ANTIGEN )	defined as non-allergen	Non-Toxin
SLA-3*0601	1	10	17	8	ARHAIFVY	0.368108	0.06	Antigen = 0.6113 ( Probable ANTIGEN )	defined as non-allergen	Non-Toxin	0.32451
SLA-3*0601	1	10	17	8	ARHAIFVY	0.368108	0.06	Antigen = 0.6113 ( Probable ANTIGEN )	defined as non-allergen	Non-Toxin	0.32451
SLA-3*0303	1	10	17	8	ARHAIFVY	0.366495	0.07	Antigen = 0.6113 ( Probable ANTIGEN )	defined as non-allergen	Non-Toxin	0.32451
SLA-3*0301	1	10	17	8	ARHAIFVY	0.366495	0.07	Antigen = 0.6113 ( Probable ANTIGEN )	defined as non-allergen	Non-Toxin	0.32451
SLA-3*0303	1	10	17	8	ARHAIFVY	0.366495	0.07	Antigen = 0.6113 ( Probable ANTIGEN )	defined as non-allergen	Non-Toxin	0.32451
SLA-3*0301	1	10	17	8	ARHAIFVY	0.366495	0.07	Antigen = 0.6113 ( Probable ANTIGEN )	defined as non-allergen	Non-Toxin	0.32451
SLA-3*0304	1	10	17	8	ARHAIFVY	0.253419	0.08	Antigen = 0.6113 ( Probable ANTIGEN )	defined as non-allergen	Non-Toxin	0.32451
SLA-3*0304	1	10	17	8	ARHAIFVY	0.253419	0.08	Antigen = 0.6113 ( Probable ANTIGEN )	defined as non-allergen	Non-Toxin	0.32451
SLA-3*0701	1	10	17	8	ARHAIFVY	0.223585	0.16	Antigen = 0.6113 ( Probable ANTIGEN )	defined as non-allergen	Non-Toxin	0.32451
SLA-3*0701	1	10	17	8	ARHAIFVY	0.223585	0.16	Antigen = 0.6113 ( Probable ANTIGEN )	defined as non-allergen	Non-Toxin	0.32451
SLA-3*0302	1	10	17	8	ARHAIFVY	0.199868	0.18	Antigen = 0.6113 ( Probable ANTIGEN )	defined as non-allergen	Non-Toxin	0.32451
SLA-3*0302	1	10	17	8	ARHAIFVY	0.199868	0.18	Antigen = 0.6113 ( Probable ANTIGEN )	defined as non-allergen	Non-Toxin	0.32451
SLA-3*0401	1	10	17	8	ARHAIFVY	0.235508	0.19	Antigen = 0.6113 ( Probable ANTIGEN )	defined as non-allergen	Non-Toxin	0.32451
SLA-3*0401	1	10	17	8	ARHAIFVY	0.235508	0.19	Antigen = 0.6113 ( Probable ANTIGEN )	defined as non-allergen	Non-Toxin	0.32451
SLA-3*0602	1	10	17	8	ARHAIFVY	0.068575	0.31	Antigen = 0.6113 ( Probable ANTIGEN )	defined as non-allergen	Non-Toxin	0.32451
SLA-3*0602	1	10	17	8	ARHAIFVY	0.068575	0.31	Antigen = 0.6113 ( Probable ANTIGEN ).	defined as non-allergen	Non-Toxin	0.32451
SLA-3*0402	1	10	17	8	ARHAIFVY	0.199708	0.37	Antigen = 0.6113 ( Probable ANTIGEN )	defined as non-allergen	Non-Toxin	0.32451
SLA-3*0402	1	10	17	8	ARHAIFVY	0.199708	0.37	Antigen = 0.6113 ( Probable ANTIGEN ).	defined as non-allergen	Non-Toxin	0.32451
SLA-2*0401	1	10	17	8	ARHAIFVY	0.323273	0.82	Antigen = 0.6113 ( Probable ANTIGEN )	defined as non-allergen	Non-Toxin	0.32451
SLA-2*0402	1	10	17	8	ARHAIFVY	0.189818	0.82	Antigen = 0.6113 ( Probable ANTIGEN )	defined as non-allergen	Non-Toxin	0.32451
SLA-2*0401	1	10	17	8	ARHAIFVY	0.323273	0.82	Antigen = 0.6113 ( Probable ANTIGEN )	defined as non-allergen	Non-Toxin	0.32451
SLA-2*0402	1	10	17	8	ARHAIFVY	0.189818	0.82	Antigen = 0.6113 ( Probable ANTIGEN )	defined as non-allergen	Non-Toxin	0.32451
SLA-3*0701	1	5	14	10	ARMTSGNLNF	0.254859	0.12	Antigen = 1.2761 ( Probable ANTIGEN )	defined as non-allergen	Non-Toxin	-0.1187
SLA-3*0301	1	5	14	10	ARMTSGNLNF	0.300132	0.14	Antigen = 1.2761 ( Probable ANTIGEN )	defined as non-allergen	Non-Toxin	-0.1187
SLA-3*0304	1	5	14	10	ARMTSGNLNF	0.171258	0.18	Antigen = 1.2761 ( Probable ANTIGEN )	defined as non-allergen	Non-Toxin	-0.1187
SLA-3*0401	1	5	14	10	ARMTSGNLNF	0.232759	0.2	Antigen = 1.2761 ( Probable ANTIGEN )	defined as non-allergen	Non-Toxin	-0.1187
SLA-3*0601	1	5	14	10	ARMTSGNLNF	0.239996	0.23	Antigen = 1.2761 ( Probable ANTIGEN ).	defined as non-allergen	Non-Toxin	-0.1187
SLA-3*0402	1	5	14	10	ARMTSGNLNF	0.235256	0.25	Antigen = 1.2761 ( Probable ANTIGEN ).	defined as non-allergen	Non-Toxin	-0.1187
SLA-3*0302	1	5	14	10	ARMTSGNLNF	0.161115	0.29	Antigen = 1.2761 ( Probable ANTIGEN )	defined as non-allergen	Non-Toxin	-0.1187
SLA-3*0602	1	5	14	10	ARMTSGNLNF	0.067343	0.32	Antigen = 1.2761 ( Probable ANTIGEN ).	defined as non-allergen	Non-Toxin	-0.1187
SLA-3*0101	1	5	14	10	ARMTSGNLNF	0.121275	0.67	Antigen = 1.2761 ( Probable ANTIGEN )	defined as non-allergen	Non-Toxin	-0.1187
SLA-3*0501	1	5	14	10	ARMTSGNLNF	0.169936	0.83	Antigen = 1.2761 ( Probable ANTIGEN )	defined as non-allergen	Non-Toxin	-0.1187
SLA-3*0502	1	5	14	10	ARMTSGNLNF	0.169936	0.83	Antigen = 1.2761 ( Probable ANTIGEN )	defined as non-allergen	Non-Toxin	-0.1187
SLA-3*0503	1	5	14	10	ARMTSGNLNF	0.169936	0.83	Antigen = 1.2761 ( Probable ANTIGEN )	defined as non-allergen	Non-Toxin	-0.1187
SLA-2*1201	1	7	15	9	ASYASYIRV	0.103381	0.12	Antigen = 0.2722 ( Probable NON-ANTIGEN )	defined as non-allergen	Non-Toxin
SLA-2*1201	1	7	15	9	ASYASYIRV	0.103381	0.12	Antigen = 0.2722 ( Probable NON-ANTIGEN )	defined as non-allergen	Non-Toxin
SLA-2*0301	1	7	15	9	ASYASYIRV	0.225657	0.38	Antigen = 0.2722 ( Probable NON-ANTIGEN )	defined as non-allergen	Non-Toxin
SLA-2*0301	1	7	15	9	ASYASYIRV	0.225657	0.38	Antigen = 0.2722 ( Probable NON-ANTIGEN )	defined as non-allergen	Non-Toxin
SLA-2*0501	1	7	15	9	ASYASYIRV	0.039415	0.57	Antigen = 0.2722 ( Probable NON-ANTIGEN ).	defined as non-allergen	Non-Toxin
SLA-2*0501	1	7	15	9	ASYASYIRV	0.039415	0.57	Antigen = 0.2722 ( Probable NON-ANTIGEN ).	defined as non-allergen	Non-Toxin
SLA-3*0602	1	7	15	9	ASYASYIRV	0.045986	0.59	Antigen = 0.2722 ( Probable NON-ANTIGEN ).	defined as non-allergen	Non-Toxin
SLA-3*0602	1	7	15	9	ASYASYIRV	0.045986	0.59	Antigen = 0.2722 ( Probable NON-ANTIGEN ).	defined as non-allergen	Non-Toxin
SLA-3*0101	1	7	15	9	ASYASYIRV	0.110635	0.76	Antigen = 0.2722 ( Probable NON-ANTIGEN )	defined as non-allergen	Non-Toxin
SLA-3*0101	1	7	15	9	ASYASYIRV	0.110635	0.76	Antigen = 0.2722 ( Probable NON-ANTIGEN )	defined as non-allergen	Non-Toxin
SLA-2*0701	1	7	15	9	ASYASYIRV	0.086578	0.77	Antigen = 0.2722 ( Probable NON-ANTIGEN )	defined as non-allergen	Non-Toxin
SLA-2*0701	1	7	15	9	ASYASYIRV	0.086578	0.77	Antigen = 0.2722 ( Probable NON-ANTIGEN )	defined as non-allergen	Non-Toxin
SLA-1*1201	1	7	15	9	ASYASYIRV	0.308157	0.89	Antigen = 0.2722 ( Probable NON-ANTIGEN )	defined as non-allergen	Non-Toxin
SLA-1*1201	1	7	15	9	ASYASYIRV	0.308157	0.89	Antigen = 0.2722 ( Probable NON-ANTIGEN ).	defined as non-allergen	Non-Toxin
SLA-2*0302	1	7	15	9	ASYASYIRV	0.217319	0.91	Antigen = 0.2722 ( Probable NON-ANTIGEN ).	defined as non-allergen	Non-Toxin
SLA-2*0302	1	7	15	9	ASYASYIRV	0.217319	0.91	Antigen = 0.2722 ( Probable NON-ANTIGEN ).	defined as non-allergen	Non-Toxin
SLA-3*0402	1	7	15	9	ASYASYIRV	0.11427	0.93	Antigen = 0.2722 ( Probable NON-ANTIGEN ).	defined as non-allergen	Non-Toxin
SLA-3*0401	1	7	15	9	ASYASYIRV	0.089953	0.93	Antigen = 0.2722 ( Probable NON-ANTIGEN ).	defined as non-allergen	Non-Toxin
SLA-3*0402	1	7	15	9	ASYASYIRV	0.11427	0.93	Antigen = 0.2722 ( Probable NON-ANTIGEN )	defined as non-allergen	Non-Toxin
SLA-3*0401	1	7	15	9	ASYASYIRV	0.089953	0.93	Antigen = 0.2722 ( Probable NON-ANTIGEN )	defined as non-allergen	Non-Toxin
SLA-3*0601	1	7	15	9	ASYASYIRV	0.113421	0.97	Antigen = 0.2722 ( Probable NON-ANTIGEN ).	defined as non-allergen	Non-Toxin
SLA-3*0601	1	7	15	9	ASYASYIRV	0.113421	0.97	Antigen = 0.2722 ( Probable NON-ANTIGEN )	defined as non-allergen	Non-Toxin
SLA-2*1201	1	73	81	9	AVRENWQTV	0.057373	0.32	Antigen = 0.7548 ( Probable ANTIGEN ).	defined as non-allergen	Non-Toxin	0.24468
SLA-1*1201	1	73	81	9	AVRENWQTV	0.385711	0.44	Antigen = 0.7548 ( Probable ANTIGEN )	defined as non-allergen	Non-Toxin	0.24468
SLA-2*0301	1	73	81	9	AVRENWQTV	0.192862	0.54	Antigen = 0.7548 ( Probable ANTIGEN )	defined as non-allergen	Non-Toxin	0.24468
SLA-1*1101	1	73	81	9	AVRENWQTV	0.085766	0.55	Antigen = 0.7548 ( Probable ANTIGEN )	defined as non-allergen	Non-Toxin	0.24468
SLA-3*0602	1	73	81	9	AVRENWQTV	0.034979	0.83	Antigen = 0.7548 ( Probable ANTIGEN )	defined as non-allergen	Non-Toxin	0.24468
SLA-6*0101	1	73	81	9	AVRENWQTV	0.200921	0.85	Antigen = 0.7548 ( Probable ANTIGEN )	defined as non-allergen	Non-Toxin	0.24468
SLA-6*0102	1	73	81	9	AVRENWQTV	0.200921	0.85	Antigen = 0.7548 ( Probable ANTIGEN )	defined as non-allergen	Non-Toxin	0.24468
SLA-6*0103	1	73	81	9	AVRENWQTV	0.200921	0.85	Antigen = 0.7548 ( Probable ANTIGEN )	defined as non-allergen	Non-Toxin	0.24468
SLA-6*0104	1	73	81	9	AVRENWQTV	0.200921	0.85	Antigen = 0.7548 ( Probable ANTIGEN )	defined as non-allergen	Non-Toxin	0.24468
SLA-6*0105	1	73	81	9	AVRENWQTV	0.200921	0.85	Antigen = 0.7548 ( Probable ANTIGEN )	defined as non-allergen	Non-Toxin	0.24468
SLA-3*0401	1	73	81	9	AVRENWQTV	0.092582	0.9	Antigen = 0.7548 ( Probable ANTIGEN )	defined as non-allergen	Non-Toxin	0.24468
SLA-3*0101	1	73	81	9	AVRENWQTV	0.097217	0.94	Antigen = 0.7548 ( Probable ANTIGEN )	defined as non-allergen	Non-Toxin	0.24468
SLA-1*0501	1	70	78	9	CAQAVRENW	0.531263	0.28	Antigen = 1.2823 ( Probable ANTIGEN )	defined as allergen	Non-Toxin
SLA-2*0402	1	70	78	9	CAQAVRENW	0.174892	0.96	Antigen = 1.2823 ( Probable ANTIGEN )	defined as allergen	Non-Toxin
SLA-1*0701	1	32	41	10	CPPVHRPSTY	0.363721	0.28	Antigen = 0.1859 ( Probable NON-ANTIGEN )	defined as allergen	Non-Toxin
SLA-2*0502	1	6	14	9	DLSTQGFVL	0.08401	0.79	Antigen = 0.1952 ( Probable NON-ANTIGEN ).	defined as allergen	Non-Toxin
SLA-2*0502	1	6	14	9	DLSTQGFVL	0.08401	0.79	Antigen = 0.1952 ( Probable NON-ANTIGEN )	defined as allergen	Non-Toxin
SLA-6*0105	1	13	21	9	DQLKFEDML	0.196613	0.9	Antigen = 0.8036 ( Probable ANTIGEN )	defined as non-allergen	Non-Toxin	-0.09623
SLA-6*0104	1	13	21	9	DQLKFEDML	0.196613	0.9	Antigen = 0.8036 ( Probable ANTIGEN )	defined as non-allergen	Non-Toxin	-0.09623
SLA-6*0103	1	13	21	9	DQLKFEDML	0.196613	0.9	Antigen = 0.8036 ( Probable ANTIGEN )	defined as non-allergen	Non-Toxin	-0.09623
SLA-6*0102	1	13	21	9	DQLKFEDML	0.196613	0.9	Antigen = 0.8036 ( Probable ANTIGEN )	defined as non-allergen	Non-Toxin	-0.09623
SLA-6*0101	1	13	21	9	DQLKFEDML	0.196613	0.9	Antigen = 0.8036 ( Probable ANTIGEN )	defined as non-allergen	Non-Toxin	-0.09623
SLA-2*0202	1	13	21	9	DQLKFEDML	0.060455	0.99	Antigen = 0.8036 ( Probable ANTIGEN ).	defined as non-allergen	Non-Toxin	-0.09623
SLA-2*0201	1	13	21	9	DQLKFEDML	0.060455	0.99	Antigen = 0.8036 ( Probable ANTIGEN ).	defined as non-allergen	Non-Toxin	-0.09623
SLA-3*0302	1	10	18	9	DRILAALAY	0.256308	0.09	Antigen = 0.1081 ( Probable NON-ANTIGEN )	defined as non-allergen	Non-Toxin
SLA-2*0402	1	10	18	9	DRILAALAY	0.402288	0.11	Antigen = 0.1081 ( Probable NON-ANTIGEN )	defined as non-allergen	Non-Toxin
SLA-2*0401	1	10	18	9	DRILAALAY	0.440562	0.34	Antigen = 0.1081 ( Probable NON-ANTIGEN ).	defined as non-allergen	Non-Toxin
SLA-3*0304	1	10	18	9	DRILAALAY	0.067626	0.89	Antigen = 0.1081 ( Probable NON-ANTIGEN )	defined as non-allergen	Non-Toxin
SLA-3*0303	1	10	18	9	DRILAALAY	0.118257	0.92	Antigen = 0.1081 ( Probable NON-ANTIGEN )	defined as non-allergen	Non-Toxin
SLA-3*0301	1	10	18	9	DRILAALAY	0.118257	0.92	Antigen = 0.1081 ( Probable NON-ANTIGEN )	defined as non-allergen	Non-Toxin
SLA-2*0401	1	9	17	9	EHLNLMLGF	0.437208	0.35	Antigen = 1.5250 ( Probable ANTIGEN )	defined as non-allergen	Non-Toxin	-0.17577
SLA-3*0503	1	9	17	9	EHLNLMLGF	0.170592	0.83	Antigen = 1.5250 ( Probable ANTIGEN )	defined as non-allergen	Non-Toxin	-0.17577
SLA-3*0502	1	9	17	9	EHLNLMLGF	0.170592	0.83	Antigen = 1.5250 ( Probable ANTIGEN )	defined as non-allergen	Non-Toxin	-0.17577
SLA-3*0501	1	9	17	9	EHLNLMLGF	0.170592	0.83	Antigen = 1.5250 ( Probable ANTIGEN )	defined as non-allergen	Non-Toxin	-0.17577
SLA-3*0302	1	9	17	9	EHLNLMLGF	0.096715	0.84	Antigen = 1.5250 ( Probable ANTIGEN ).	defined as non-allergen	Non-Toxin	-0.17577
SLA-1*0701	1	8	17	8	ESDTAYLY	0.38756	0.25	Antigen = 0.0228 ( Probable NON-ANTIGEN )	defined as non-allergen	Non-Toxin
SLA-1*0702	1	8	17	8	ESDTAYLY	0.38756	0.25	Antigen = 0.0228 ( Probable NON-ANTIGEN )	defined as non-allergen	Non-Toxin
SLA-1*0702	1	8	17	8	ESDTAYLY	0.38756	0.25	Antigen = 0.0228 ( Probable NON-ANTIGEN )	defined as non-allergen	Non-Toxin
SLA-1*0701	1	8	17	8	ESDTAYLY	0.38756	0.25	Antigen = 0.0228 ( Probable NON-ANTIGEN )	defined as non-allergen	Non-Toxin
SLA-1*0401	1	8	17	8	ESDTAYLY	0.55579	0.52	Antigen = 0.0228 ( Probable NON-ANTIGEN )	defined as non-allergen	Non-Toxin
SLA-1*0401	1	8	17	8	ESDTAYLY	0.55579	0.52	Antigen = 0.0228 ( Probable NON-ANTIGEN )	defined as non-allergen	Non-Toxin
SLA-1*1301	1	8	17	8	ESDTAYLY	0.347588	0.53	Antigen = 0.0228 ( Probable NON-ANTIGEN )	defined as non-allergen	Non-Toxin
SLA-1*1301	1	8	17	8	ESDTAYLY	0.347588	0.53	Antigen = 0.0228 ( Probable NON-ANTIGEN )	defined as non-allergen	Non-Toxin
SLA-2*0302	1	8	17	8	ESDTAYLY	0.27033	0.58	Antigen = 0.0228 ( Probable NON-ANTIGEN )	defined as non-allergen	Non-Toxin
SLA-2*0302	1	8	17	8	ESDTAYLY	0.27033	0.58	Antigen = 0.0228 ( Probable NON-ANTIGEN )	defined as non-allergen	Non-Toxin
SLA-2*0401	1	8	17	8	ESDTAYLY	0.352965	0.67	Antigen = 0.0228 ( Probable NON-ANTIGEN )	defined as non-allergen	Non-Toxin
SLA-2*0401	1	8	17	8	ESDTAYLY	0.352965	0.67	Antigen = 0.0228 ( Probable NON-ANTIGEN )	defined as non-allergen	Non-Toxin
SLA-2*1002	1	8	17	8	ESDTAYLY	0.123716	0.95	Antigen = 0.0228 ( Probable NON-ANTIGEN )	defined as non-allergen	Non-Toxin
SLA-2*1002	1	8	17	8	ESDTAYLY	0.123716	0.95	Antigen = 0.0228 ( Probable NON-ANTIGEN )	defined as non-allergen	Non-Toxin
SLA-1*0201	1	8	17	8	ESDTAYLY	0.296714	0.97	Antigen = 0.0228 ( Probable NON-ANTIGEN )	defined as non-allergen	Non-Toxin
SLA-1*0202	1	8	17	8	ESDTAYLY	0.296714	0.97	Antigen = 0.0228 ( Probable NON-ANTIGEN )	defined as non-allergen	Non-Toxin
SLA-1*0202	1	8	17	8	ESDTAYLY	0.296714	0.97	Antigen = 0.0228 ( Probable NON-ANTIGEN )	defined as non-allergen	Non-Toxin
SLA-1*0201	1	8	17	8	ESDTAYLY	0.296714	0.97	Antigen = 0.0228 ( Probable NON-ANTIGEN )	defined as non-allergen	Non-Toxin
SLA-2*0502	1	8	17	10	ESDTAYLYEF	0.135432	0.34	Antigen = -0.0701 ( Probable NON-ANTIGEN )	defined as non-allergen	Non-Toxin
SLA-2*0502	1	8	17	10	ESDTAYLYEF	0.135432	0.34	Antigen = -0.0701 ( Probable NON-ANTIGEN )	defined as non-allergen	Non-Toxin
SLA-1*1301	1	8	17	10	ESDTAYLYEF	0.315344	0.65	Antigen = -0.0701 ( Probable NON-ANTIGEN )	defined as non-allergen	Non-Toxin
SLA-1*1301	1	8	17	10	ESDTAYLYEF	0.315344	0.65	Antigen = -0.0701 ( Probable NON-ANTIGEN )	defined as non-allergen	Non-Toxin
SLA-1*0401	1	8	17	10	ESDTAYLYEF	0.445469	0.78	Antigen = -0.0701 ( Probable NON-ANTIGEN )	defined as non-allergen	Non-Toxin
SLA-1*0401	1	8	17	10	ESDTAYLYEF	0.445469	0.78	Antigen = -0.0701 ( Probable NON-ANTIGEN )	defined as non-allergen	Non-Toxin
SLA-2*0402	1	13	17	9	ETAVKIVKF	0.458442	0.07	Antigen = 0.3840 ( Probable NON-ANTIGEN )	defined as non-allergen	Non-Toxin
SLA-2*0101	1	13	17	9	ETAVKIVKF	0.364852	0.08	Antigen = 0.3840 ( Probable NON-ANTIGEN )	defined as non-allergen	Non-Toxin
SLA-2*0502	1	13	17	9	ETAVKIVKF	0.256791	0.09	Antigen = 0.3840 ( Probable NON-ANTIGEN )	defined as non-allergen	Non-Toxin
SLA-2*0401	1	13	17	9	ETAVKIVKF	0.571061	0.12	Antigen = 0.3840 ( Probable NON-ANTIGEN )	defined as non-allergen	Non-Toxin
SLA-2*1201	1	13	17	9	ETAVKIVKF	0.105011	0.12	Antigen = 0.3840 ( Probable NON-ANTIGEN )	defined as non-allergen	Non-Toxin
SLA-2*0302	1	13	17	9	ETAVKIVKF	0.395911	0.2	Antigen = 0.3840 ( Probable NON-ANTIGEN )	defined as non-allergen	Non-Toxin
SLA-1*1201	1	13	17	9	ETAVKIVKF	0.435776	0.29	Antigen = 0.3840 ( Probable NON-ANTIGEN )	defined as non-allergen	Non-Toxin
SLA-1*0501	1	13	17	9	ETAVKIVKF	0.517469	0.31	Antigen = 0.3840 ( Probable NON-ANTIGEN )	defined as non-allergen	Non-Toxin
SLA-3*0302	1	13	17	9	ETAVKIVKF	0.144744	0.36	Antigen = 0.3840 ( Probable NON-ANTIGEN ).	defined as non-allergen	Non-Toxin
SLA-1*0202	1	13	17	9	ETAVKIVKF	0.43838	0.37	Antigen = 0.3840 ( Probable NON-ANTIGEN ).	defined as non-allergen	Non-Toxin
SLA-1*0201	1	13	17	9	ETAVKIVKF	0.43838	0.37	Antigen = 0.3840 ( Probable NON-ANTIGEN ).	defined as non-allergen	Non-Toxin
SLA-1*0601	1	13	17	9	ETAVKIVKF	0.323258	0.37	Antigen = 0.3840 ( Probable NON-ANTIGEN ).	defined as non-allergen	Non-Toxin
SLA-2*0501	1	13	17	9	ETAVKIVKF	0.046977	0.44	Antigen = 0.3840 ( Probable NON-ANTIGEN )	defined as non-allergen	Non-Toxin
SLA-2*1001	1	13	17	9	ETAVKIVKF	0.152135	0.66	Antigen = 0.3840 ( Probable NON-ANTIGEN )	defined as non-allergen	Non-Toxin
SLA-1*1301	1	13	17	9	ETAVKIVKF	0.305588	0.68	Antigen = 0.3840 ( Probable NON-ANTIGEN )	defined as non-allergen	Non-Toxin
SLA-2*0102	1	13	17	9	ETAVKIVKF	0.193298	0.77	Antigen = 0.3840 ( Probable NON-ANTIGEN )	defined as non-allergen	Non-Toxin
SLA-3*0401	1	13	17	9	ETAVKIVKF	0.103218	0.78	Antigen = 0.3840 ( Probable NON-ANTIGEN )	defined as non-allergen	Non-Toxin
SLA-6*0105	1	13	17	9	ETAVKIVKF	0.205899	0.8	Antigen = 0.3840 ( Probable NON-ANTIGEN )	defined as non-allergen	Non-Toxin
SLA-6*0104	1	13	17	9	ETAVKIVKF	0.205899	0.8	Antigen = 0.3840 ( Probable NON-ANTIGEN )	defined as non-allergen	Non-Toxin
SLA-6*0103	1	13	17	9	ETAVKIVKF	0.205899	0.8	Antigen = 0.3840 ( Probable NON-ANTIGEN )	defined as non-allergen	Non-Toxin
SLA-6*0102	1	13	17	9	ETAVKIVKF	0.205899	0.8	Antigen = 0.3840 ( Probable NON-ANTIGEN )	defined as non-allergen	Non-Toxin
SLA-6*0101	1	13	17	9	ETAVKIVKF	0.205899	0.8	Antigen = 0.3840 ( Probable NON-ANTIGEN )	defined as non-allergen	Non-Toxin
SLA-2*1002	1	13	17	9	ETAVKIVKF	0.138445	0.82	Antigen = 0.3840 ( Probable NON-ANTIGEN )	defined as non-allergen	Non-Toxin
SLA-1*0401	1	13	17	9	ETAVKIVKF	0.423629	0.88	Antigen = 0.3840 ( Probable NON-ANTIGEN )	defined as non-allergen	Non-Toxin
SLA-2*1101	1	13	17	9	ETAVKIVKF	0.108558	0.93	Antigen = 0.3840 ( Probable NON-ANTIGEN )	defined as non-allergen	Non-Toxin
SLA-3*0402	1	13	17	9	ETAVKIVKF	0.109843	0.99	Antigen = 0.3840 ( Probable NON-ANTIGEN )	defined as non-allergen	Non-Toxin
SLA-2*1201	1	3	17	9	ETVFSTGRI	0.039972	0.52	Antigen = 0.2598 ( Probable NON-ANTIGEN )	defined as non-allergen	Non-Toxin
SLA-2*0601	1	7	17	8	FESDTAYL	0.201411	0.44	Antigen = -0.3227 ( Probable NON-ANTIGEN )	defined as non-allergen	Non-Toxin
SLA-2*0601	1	7	17	8	FESDTAYL	0.201411	0.44	Antigen = -0.3227 ( Probable NON-ANTIGEN )	defined as non-allergen	Non-Toxin
SLA-2*0201	1	7	17	8	FESDTAYL	0.064272	0.94	Antigen = -0.3227 ( Probable NON-ANTIGEN )	defined as non-allergen	Non-Toxin
SLA-6*0101	1	7	17	8	FESDTAYL	0.192239	0.94	Antigen = -0.3227 ( Probable NON-ANTIGEN )	defined as non-allergen	Non-Toxin
SLA-6*0102	1	7	17	8	FESDTAYL	0.192239	0.94	Antigen = -0.3227 ( Probable NON-ANTIGEN )	defined as non-allergen	Non-Toxin
SLA-6*0103	1	7	17	8	FESDTAYL	0.192239	0.94	Antigen = -0.3227 ( Probable NON-ANTIGEN )	defined as non-allergen	Non-Toxin
SLA-6*0104	1	7	17	8	FESDTAYL	0.192239	0.94	Antigen = -0.3227 ( Probable NON-ANTIGEN )	defined as non-allergen	Non-Toxin
SLA-6*0105	1	7	17	8	FESDTAYL	0.192239	0.94	Antigen = -0.3227 ( Probable NON-ANTIGEN )	defined as non-allergen	Non-Toxin
SLA-6*0105	1	7	17	8	FESDTAYL	0.192239	0.94	Antigen = -0.3227 ( Probable NON-ANTIGEN )	defined as non-allergen	Non-Toxin
SLA-6*0104	1	7	17	8	FESDTAYL	0.192239	0.94	Antigen = -0.3227 ( Probable NON-ANTIGEN )	defined as non-allergen	Non-Toxin
SLA-6*0103	1	7	17	8	FESDTAYL	0.192239	0.94	Antigen = -0.3227 ( Probable NON-ANTIGEN )	defined as non-allergen	Non-Toxin
SLA-6*0102	1	7	17	8	FESDTAYL	0.192239	0.94	Antigen = -0.3227 ( Probable NON-ANTIGEN )	defined as non-allergen	Non-Toxin
SLA-6*0101	1	7	17	8	FESDTAYL	0.192239	0.94	Antigen = -0.3227 ( Probable NON-ANTIGEN )	defined as non-allergen	Non-Toxin
SLA-2*0202	1	7	17	8	FESDTAYL	0.064272	0.94	Antigen = -0.3227 ( Probable NON-ANTIGEN )	defined as non-allergen	Non-Toxin
SLA-2*0201	1	7	17	8	FESDTAYL	0.064272	0.94	Antigen = -0.3227 ( Probable NON-ANTIGEN )	defined as non-allergen	Non-Toxin
SLA-2*0402	1	7	17	9	FESDTAYLY	0.557277	0.02	Antigen = -0.2460 ( Probable NON-ANTIGEN )	defined as allergen	Non-Toxin
SLA-2*0302	1	7	17	9	FESDTAYLY	0.63834	0.03	Antigen = -0.2460 ( Probable NON-ANTIGEN )	defined as allergen	Non-Toxin
SLA-2*0302	1	7	17	9	FESDTAYLY	0.63834	0.03	Antigen = -0.2460 ( Probable NON-ANTIGEN )	defined as allergen	Non-Toxin
SLA-3*0302	1	7	17	9	FESDTAYLY	0.323179	0.05	Antigen = -0.2460 ( Probable NON-ANTIGEN )	defined as allergen	Non-Toxin
SLA-3*0302	1	7	17	9	FESDTAYLY	0.323179	0.05	Antigen = -0.2460 ( Probable NON-ANTIGEN	defined as allergen	Non-Toxin
SLA-1*0701	1	7	17	9	FESDTAYLY	0.589231	0.11	Antigen = -0.2460 ( Probable NON-ANTIGEN )	defined as allergen	Non-Toxin
SLA-1*0702	1	7	17	9	FESDTAYLY	0.589231	0.11	Antigen = -0.2460 ( Probable NON-ANTIGEN )	defined as allergen	Non-Toxin
SLA-1*0702	1	7	17	9	FESDTAYLY	0.589231	0.11	Antigen = -0.2460 ( Probable NON-ANTIGEN )	defined as allergen	Non-Toxin
SLA-1*0701	1	7	17	9	FESDTAYLY	0.589231	0.11	Antigen = -0.2460 ( Probable NON-ANTIGEN )	defined as allergen	Non-Toxin
SLA-2*0401	1	7	17	9	FESDTAYLY	0.51416	0.19	Antigen = -0.2460 ( Probable NON-ANTIGEN )	defined as allergen	Non-Toxin
SLA-2*0401	1	7	17	9	FESDTAYLY	0.51416	0.19	Antigen = -0.2460 ( Probable NON-ANTIGEN )	defined as allergen	Non-Toxin
SLA-1*1301	1	7	17	9	FESDTAYLY	0.466414	0.24	Antigen = -0.2460 ( Probable NON-ANTIGEN ).	defined as allergen	Non-Toxin
SLA-1*1301	1	7	17	9	FESDTAYLY	0.466414	0.24	Antigen = -0.2460 ( Probable NON-ANTIGEN ).	defined as allergen	Non-Toxin
SLA-1*0801	1	7	17	9	FESDTAYLY	0.34734	0.26	Antigen = -0.2460 ( Probable NON-ANTIGEN ).	defined as allergen	Non-Toxin
SLA-2*1002	1	7	17	9	FESDTAYLY	0.269183	0.26	Antigen = -0.2460 ( Probable NON-ANTIGEN ).	defined as allergen	Non-Toxin
SLA-1*0801	1	7	17	9	FESDTAYLY	0.34734	0.26	Antigen = -0.2460 ( Probable NON-ANTIGEN ).	defined as allergen	Non-Toxin
SLA-2*1002	1	7	17	9	FESDTAYLY	0.269183	0.26	Antigen = -0.2460 ( Probable NON-ANTIGEN ).	defined as allergen	Non-Toxin
SLA-1*0501	1	7	17	9	FESDTAYLY	0.534221	0.27	Antigen = -0.2460 ( Probable NON-ANTIGEN ).	defined as allergen	Non-Toxin
SLA-1*0501	1	7	17	9	FESDTAYLY	0.534221	0.27	Antigen = -0.2460 ( Probable NON-ANTIGEN )	defined as allergen	Non-Toxin
SLA-2*0601	1	7	17	9	FESDTAYLY	0.255941	0.29	Antigen = -0.2460 ( Probable NON-ANTIGEN )	defined as allergen	Non-Toxin
SLA-2*0601	1	7	17	9	FESDTAYLY	0.255941	0.29	Antigen = -0.2460 ( Probable NON-ANTIGEN )	defined as allergen	Non-Toxin
SLA-2*0101	1	7	17	9	FESDTAYLY	0.232062	0.31	Antigen = -0.2460 ( Probable NON-ANTIGEN )	defined as allergen	Non-Toxin
SLA-2*0101	1	7	17	9	FESDTAYLY	0.232062	0.31	Antigen = -0.2460 ( Probable NON-ANTIGEN ).	defined as allergen	Non-Toxin
SLA-2*0201	1	7	17	9	FESDTAYLY	0.112971	0.44	Antigen = -0.2460 ( Probable NON-ANTIGEN ).	defined as allergen	Non-Toxin
SLA-2*0202	1	7	17	9	FESDTAYLY	0.112971	0.44	Antigen = -0.2460 ( Probable NON-ANTIGEN ).	defined as allergen	Non-Toxin
SLA-2*0201	1	7	17	9	FESDTAYLY	0.112971	0.44	Antigen = -0.2460 ( Probable NON-ANTIGEN ).	defined as allergen	Non-Toxin
SLA-6*0101	1	7	17	9	FESDTAYLY	0.249608	0.51	Antigen = -0.2460 ( Probable NON-ANTIGEN	defined as allergen	Non-Toxin
SLA-6*0102	1	7	17	9	FESDTAYLY	0.249608	0.51	Antigen = -0.2460 ( Probable NON-ANTIGEN	defined as allergen	Non-Toxin
SLA-6*0103	1	7	17	9	FESDTAYLY	0.249608	0.51	Antigen = -0.2460 ( Probable NON-ANTIGEN	defined as allergen	Non-Toxin
SLA-6*0104	1	7	17	9	FESDTAYLY	0.249608	0.51	Antigen = -0.2460 ( Probable NON-ANTIGEN	defined as allergen	Non-Toxin
SLA-6*0105	1	7	17	9	FESDTAYLY	0.249608	0.51	Antigen = -0.2460 ( Probable NON-ANTIGEN	defined as allergen	Non-Toxin
SLA-6*0105	1	7	17	9	FESDTAYLY	0.249608	0.51	Antigen = -0.2460 ( Probable NON-ANTIGEN	defined as allergen	Non-Toxin
SLA-6*0104	1	7	17	9	FESDTAYLY	0.249608	0.51	Antigen = -0.2460 ( Probable NON-ANTIGEN	defined as allergen	Non-Toxin
SLA-6*0103	1	7	17	9	FESDTAYLY	0.249608	0.51	Antigen = -0.2460 ( Probable NON-ANTIGEN	defined as allergen	Non-Toxin
SLA-6*0102	1	7	17	9	FESDTAYLY	0.249608	0.51	Antigen = -0.2460 ( Probable NON-ANTIGEN	defined as allergen	Non-Toxin
SLA-6*0101	1	7	17	9	FESDTAYLY	0.249608	0.51	Antigen = -0.2460 ( Probable NON-ANTIGEN	defined as allergen	Non-Toxin
SLA-1*0601	1	7	17	9	FESDTAYLY	0.26428	0.57	Antigen = -0.2460 ( Probable NON-ANTIGEN	defined as allergen	Non-Toxin
SLA-1*0601	1	7	17	9	FESDTAYLY	0.26428	0.57	Antigen = -0.2460 ( Probable NON-ANTIGEN	defined as allergen	Non-Toxin
SLA-1*0201	1	7	17	9	FESDTAYLY	0.319669	0.84	Antigen = -0.2460 ( Probable NON-ANTIGEN ).	defined as allergen	Non-Toxin
SLA-1*0202	1	7	17	9	FESDTAYLY	0.319669	0.84	Antigen = -0.2460 ( Probable NON-ANTIGEN ).	defined as allergen	Non-Toxin
SLA-1*0202	1	7	17	9	FESDTAYLY	0.319669	0.84	Antigen = -0.2460 ( Probable NON-ANTIGEN )	defined as allergen	Non-Toxin
SLA-1*0201	1	7	17	9	FESDTAYLY	0.319669	0.84	Antigen = -0.2460 ( Probable NON-ANTIGEN )	defined as allergen	Non-Toxin
SLA-2*1001	1	7	17	9	FESDTAYLY	0.11633	0.98	Antigen = -0.2460 ( Probable NON-ANTIGEN )	defined as allergen	Non-Toxin
SLA-2*1001	1	7	17	9	FESDTAYLY	0.11633	0.98	Antigen = -0.2460 ( Probable NON-ANTIGEN )	defined as allergen	Non-Toxin
SLA-2*0201	1	7	17	11	FESDTAYLYEF	0.075628	0.77	Antigen = -0.2506 ( Probable NON-ANTIGEN )	defined as non-allergen	Non-Toxin
SLA-2*0202	1	7	17	11	FESDTAYLYEF	0.075628	0.77	Antigen = -0.2506 ( Probable NON-ANTIGEN )	defined as non-allergen	Non-Toxin
SLA-2*0201	1	7	17	11	FESDTAYLYEF	0.075628	0.77	Antigen = -0.2506 ( Probable NON-ANTIGEN )	defined as non-allergen	Non-Toxin
SLA-1*1101	1	2	17	9	FGYQTKHGV	0.08986	0.5	Antigen = 1.7685 ( Probable ANTIGEN ).	defined as allergen	Non-Toxin
SLA-3*0101	1	2	17	9	FGYQTKHGV	0.110787	0.76	Antigen = 1.7685 ( Probable ANTIGEN ).	defined as allergen	Non-Toxin
SLA-3*0602	1	2	17	9	FGYQTKHGV	0.035987	0.8	Antigen = 1.7685 ( Probable ANTIGEN )	defined as allergen	Non-Toxin
SLA-2*1201	1	2	17	9	FGYQTKHGV	0.027358	0.86	Antigen = 1.7685 ( Probable ANTIGEN )	defined as allergen	Non-Toxin
SLA-2*1001	1	11	17	10	FLGTPGVVSY	0.433773	0.07	Antigen = 0.6429 ( Probable ANTIGEN )	defined as allergen	Non-Toxin
SLA-1*0801	1	11	17	10	FLGTPGVVSY	0.507996	0.1	Antigen = 0.6429 ( Probable ANTIGEN )	defined as allergen	Non-Toxin
SLA-2*1002	1	11	17	10	FLGTPGVVSY	0.274157	0.25	Antigen = 0.6429 ( Probable ANTIGEN )	defined as allergen	Non-Toxin
SLA-1*1201	1	11	17	10	FLGTPGVVSY	0.399884	0.38	Antigen = 0.6429 ( Probable ANTIGEN ).	defined as allergen	Non-Toxin
SLA-1*0202	1	11	17	10	FLGTPGVVSY	0.420729	0.42	Antigen = 0.6429 ( Probable ANTIGEN )	defined as allergen	Non-Toxin
SLA-1*0201	1	11	17	10	FLGTPGVVSY	0.420729	0.42	Antigen = 0.6429 ( Probable ANTIGEN )	defined as allergen	Non-Toxin
SLA-1*0401	1	11	17	10	FLGTPGVVSY	0.598192	0.45	Antigen = 0.6429 ( Probable ANTIGEN )	defined as allergen	Non-Toxin
SLA-2*0101	1	11	17	10	FLGTPGVVSY	0.200066	0.46	Antigen = 0.6429 ( Probable ANTIGEN )	defined as allergen	Non-Toxin
SLA-1*0702	1	11	17	10	FLGTPGVVSY	0.277681	0.47	Antigen = 0.6429 ( Probable ANTIGEN )	defined as allergen	Non-Toxin
SLA-1*0701	1	11	17	10	FLGTPGVVSY	0.277681	0.47	Antigen = 0.6429 ( Probable ANTIGEN )	defined as allergen	Non-Toxin
SLA-1*0601	1	11	17	10	FLGTPGVVSY	0.269726	0.55	Antigen = 0.6429 ( Probable ANTIGEN ).	defined as allergen	Non-Toxin
SLA-1*1301	1	11	17	10	FLGTPGVVSY	0.319591	0.63	Antigen = 0.6429 ( Probable ANTIGEN	defined as allergen	Non-Toxin
SLA-2*0302	1	11	17	10	FLGTPGVVSY	0.258633	0.63	Antigen = 0.6429 ( Probable ANTIGEN	defined as allergen	Non-Toxin
SLA-2*1001	1	11	17	11	FLGTPGVVSYY	0.229428	0.34	Antigen = 0.5984 ( Probable ANTIGEN	defined as allergen	Non-Toxin
SLA-1*0801	1	11	17	11	FLGTPGVVSYY	0.252585	0.45	Antigen = 0.5984 ( Probable ANTIGEN )	defined as allergen	Non-Toxin
SLA-2*1002	1	11	17	11	FLGTPGVVSYY	0.158146	0.67	Antigen = 0.5984 ( Probable ANTIGEN )	defined as allergen	Non-Toxin
SLA-1*0202	1	11	17	11	FLGTPGVVSYY	0.327648	0.8	Antigen = 0.5984 ( Probable ANTIGEN )	defined as allergen	Non-Toxin
SLA-1*0201	1	11	17	11	FLGTPGVVSYY	0.327648	0.8	Antigen = 0.5984 ( Probable ANTIGEN )	defined as allergen	Non-Toxin
SLA-1*0401	1	11	17	11	FLGTPGVVSYY	0.412704	0.92	Antigen = 0.5984 ( Probable ANTIGEN ).	defined as allergen	Non-Toxin
SLA-1*1201	1	11	17	11	FLGTPGVVSYY	0.297393	0.97	Antigen = 0.5984 ( Probable ANTIGEN )	defined as allergen	Non-Toxin
SLA-2*0101	1	11	17	11	FLGTPGVVSYY	0.138373	0.97	Antigen = 0.5984 ( Probable ANTIGEN )	defined as allergen	Non-Toxin
SLA-1*0201	1	10	17	8	FLQDQLKF	0.401118	0.49	Antigen = 0.1949 ( Probable NON-ANTIGEN )	defined as allergen	Non-Toxin
SLA-2*1001	1	10	17	8	FLQDQLKF	0.128601	0.86	Antigen = 0.1949 ( Probable NON-ANTIGEN )	defined as allergen	Non-Toxin
SLA-2*1101	1	55	17	9	FPTKDIQSV	0.460876	0.05	Antigen = 0.9747 ( Probable ANTIGEN ).	defined as non-allergen	Non-Toxin	-0.25194
SLA-2*0101	1	1	17	9	FTWYQLASY	0.403242	0.06	Antigen = 0.9060 ( Probable ANTIGEN )	defined as non-allergen	Non-Toxin	-0.1187
SLA-2*0101	1	1	17	9	FTWYQLASY	0.403242	0.06	Antigen = 0.9060 ( Probable ANTIGEN )	defined as non-allergen	Non-Toxin	-0.1187
SLA-2*1001	1	1	17	9	FTWYQLASY	0.376215	0.1	ntigen = 0.9060 ( Probable ANTIGEN ).	defined as non-allergen	Non-Toxin	-0.1187
SLA-2*1001	1	1	17	9	FTWYQLASY	0.376215	0.1	ntigen = 0.9060 ( Probable ANTIGEN ).	defined as non-allergen	Non-Toxin	-0.1187
SLA-2*0401	1	1	17	9	FTWYQLASY	0.573613	0.12	Antigen = 0.9060 ( Probable ANTIGEN )	defined as non-allergen	Non-Toxin	-0.1187
SLA-2*0401	1	1	17	9	FTWYQLASY	0.573613	0.12	Antigen = 0.9060 ( Probable ANTIGEN )	defined as non-allergen	Non-Toxin	-0.1187
SLA-1*0702	1	1	17	9	FTWYQLASY	0.528565	0.13	Antigen = 0.9060 ( Probable ANTIGEN )	defined as non-allergen	Non-Toxin	-0.1187
SLA-1*0701	1	1	17	9	FTWYQLASY	0.528565	0.13	Antigen = 0.9060 ( Probable ANTIGEN )	defined as non-allergen	Non-Toxin	-0.1187
SLA-1*0702	1	1	17	9	FTWYQLASY	0.528565	0.13	Antigen = 0.9060 ( Probable ANTIGEN )	defined as non-allergen	Non-Toxin	-0.1187
SLA-1*0701	1	1	17	9	FTWYQLASY	0.528565	0.13	Antigen = 0.9060 ( Probable ANTIGEN )	defined as non-allergen	Non-Toxin	-0.1187
SLA-1*0202	1	1	17	9	FTWYQLASY	0.534498	0.17	Antigen = 0.9060 ( Probable ANTIGEN )	defined as non-allergen	Non-Toxin	-0.1187
SLA-1*0201	1	1	17	9	FTWYQLASY	0.534498	0.17	Antigen = 0.9060 ( Probable ANTIGEN )	defined as non-allergen	Non-Toxin	-0.1187
SLA-1*0801	1	1	17	9	FTWYQLASY	0.41229	0.17	Antigen = 0.9060 ( Probable ANTIGEN )	defined as non-allergen	Non-Toxin	-0.1187
SLA-2*1002	1	1	17	9	FTWYQLASY	0.335316	0.17	Antigen = 0.9060 ( Probable ANTIGEN )	defined as non-allergen	Non-Toxin	-0.1187
SLA-1*0202	1	1	17	9	FTWYQLASY	0.534498	0.17	Antigen = 0.9060 ( Probable ANTIGEN )	defined as non-allergen	Non-Toxin	-0.1187
SLA-1*0201	1	1	17	9	FTWYQLASY	0.534498	0.17	Antigen = 0.9060 ( Probable ANTIGEN )	defined as non-allergen	Non-Toxin	-0.1187
SLA-1*0801	1	1	17	9	FTWYQLASY	0.41229	0.17	Antigen = 0.9060 ( Probable ANTIGEN )	defined as non-allergen	Non-Toxin	-0.1187
SLA-2*1002	1	1	17	9	FTWYQLASY	0.335316	0.17	Antigen = 0.9060 ( Probable ANTIGEN )	defined as non-allergen	Non-Toxin	-0.1187
SLA-2*0302	1	1	17	9	FTWYQLASY	0.384034	0.21	Antigen = 0.9060 ( Probable ANTIGEN ).	defined as non-allergen	Non-Toxin	-0.1187
SLA-2*0302	1	1	17	9	FTWYQLASY	0.384034	0.21	Antigen = 0.9060 ( Probable ANTIGEN ).	defined as non-allergen	Non-Toxin	-0.1187
SLA-2*0102	1	1	17	9	FTWYQLASY	0.31374	0.25	Antigen = 0.9060 ( Probable ANTIGEN ).	defined as non-allergen	Non-Toxin	-0.1187
SLA-2*0102	1	1	17	9	FTWYQLASY	0.31374	0.25	Antigen = 0.9060 ( Probable ANTIGEN ).	defined as non-allergen	Non-Toxin	-0.1187
SLA-2*0402	1	1	17	9	FTWYQLASY	0.261526	0.4	Antigen = 0.9060 ( Probable ANTIGEN ).	defined as non-allergen	Non-Toxin	-0.1187
SLA-2*0402	1	1	17	9	FTWYQLASY	0.261526	0.4	Antigen = 0.9060 ( Probable ANTIGEN ).	defined as non-allergen	Non-Toxin	-0.1187
SLA-1*0401	1	1	17	9	FTWYQLASY	0.524056	0.57	Antigen = 0.9060 ( Probable ANTIGEN ).	defined as non-allergen	Non-Toxin	-0.1187
SLA-1*0401	1	1	17	9	FTWYQLASY	0.524056	0.57	Antigen = 0.9060 ( Probable ANTIGEN ).	defined as non-allergen	Non-Toxin	-0.1187
SLA-1*0501	1	1	17	9	FTWYQLASY	0.40782	0.62	Antigen = 0.9060 ( Probable ANTIGEN )	defined as non-allergen	Non-Toxin	-0.1187
SLA-1*0501	1	1	17	9	FTWYQLASY	0.40782	0.62	Antigen = 0.9060 ( Probable ANTIGEN )	defined as non-allergen	Non-Toxin	-0.1187
SLA-1*1201	1	1	17	9	FTWYQLASY	0.324251	0.76	Antigen = 0.9060 ( Probable ANTIGEN )	defined as non-allergen	Non-Toxin	-0.1187
SLA-1*1201	1	1	17	9	FTWYQLASY	0.324251	0.76	Antigen = 0.9060 ( Probable ANTIGEN )	defined as non-allergen	Non-Toxin	-0.1187
SLA-1*1301	1	1	17	9	FTWYQLASY	0.283487	0.8	Antigen = 0.9060 ( Probable ANTIGEN )	defined as non-allergen	Non-Toxin	-0.1187
SLA-1*1301	1	1	17	9	FTWYQLASY	0.283487	0.8	Antigen = 0.9060 ( Probable ANTIGEN )	defined as non-allergen	Non-Toxin	-0.1187
SLA-1*1201	1	12	17	9	FVLPGVLRL	0.632652	0.03	Antigen = 0.3526 ( Probable NON-ANTIGEN )	defined as allergen	Non-Toxin
SLA-2*0301	1	12	17	9	FVLPGVLRL	0.521456	0.03	Antigen = 0.3526 ( Probable NON-ANTIGEN )	defined as allergen	Non-Toxin
SLA-2*1001	1	12	17	9	FVLPGVLRL	0.485633	0.05	Antigen = 0.3526 ( Probable NON-ANTIGEN )	defined as allergen	Non-Toxin
SLA-1*0201	1	12	17	9	FVLPGVLRL	0.679653	0.06	Antigen = 0.3526 ( Probable NON-ANTIGEN )	defined as allergen	Non-Toxin
SLA-1*0202	1	12	17	9	FVLPGVLRL	0.679653	0.06	Antigen = 0.3526 ( Probable NON-ANTIGEN )	defined as allergen	Non-Toxin
SLA-2*0101	1	12	17	9	FVLPGVLRL	0.339725	0.1	Antigen = 0.3526 ( Probable NON-ANTIGEN ).	defined as allergen	Non-Toxin
SLA-2*0701	1	12	17	9	FVLPGVLRL	0.21168	0.1	Antigen = 0.3526 ( Probable NON-ANTIGEN ).	defined as allergen	Non-Toxin
SLA-2*0502	1	12	17	9	FVLPGVLRL	0.217478	0.11	Antigen = 0.3526 ( Probable NON-ANTIGEN )	defined as allergen	Non-Toxin
SLA-6*0101	1	12	17	9	FVLPGVLRL	0.391977	0.12	Antigen = 0.3526 ( Probable NON-ANTIGEN )	defined as allergen	Non-Toxin
SLA-6*0102	1	12	17	9	FVLPGVLRL	0.391977	0.12	Antigen = 0.3526 ( Probable NON-ANTIGEN )	defined as allergen	Non-Toxin
SLA-6*0103	1	12	17	9	FVLPGVLRL	0.391977	0.12	Antigen = 0.3526 ( Probable NON-ANTIGEN )	defined as allergen	Non-Toxin
SLA-6*0104	1	12	17	9	FVLPGVLRL	0.391977	0.12	Antigen = 0.3526 ( Probable NON-ANTIGEN )	defined as allergen	Non-Toxin
SLA-6*0105	1	12	17	9	FVLPGVLRL	0.391977	0.12	Antigen = 0.3526 ( Probable NON-ANTIGEN )	defined as allergen	Non-Toxin
SLA-2*1002	1	12	17	9	FVLPGVLRL	0.361658	0.13	Antigen = 0.3526 ( Probable NON-ANTIGEN )	defined as allergen	Non-Toxin
SLA-2*1201	1	12	17	9	FVLPGVLRL	0.094331	0.14	Antigen = 0.3526 ( Probable NON-ANTIGEN )	defined as allergen	Non-Toxin
SLA-2*0302	1	12	17	9	FVLPGVLRL	0.431144	0.16	Antigen = 0.3526 ( Probable NON-ANTIGEN ).	defined as allergen	Non-Toxin
SLA-2*0102	1	12	17	9	FVLPGVLRL	0.319032	0.23	Antigen = 0.3526 ( Probable NON-ANTIGEN )	defined as allergen	Non-Toxin
SLA-1*0101	1	12	17	9	FVLPGVLRL	0.315686	0.26	Antigen = 0.3526 ( Probable NON-ANTIGEN )	defined as allergen	Non-Toxin
SLA-2*1101	1	12	17	9	FVLPGVLRL	0.221822	0.28	Antigen = 0.3526 ( Probable NON-ANTIGEN )	defined as allergen	Non-Toxin
SLA-1*0801	1	12	17	9	FVLPGVLRL	0.30391	0.33	Antigen = 0.3526 ( Probable NON-ANTIGEN )	defined as allergen	Non-Toxin
SLA-3*0501	1	12	17	9	FVLPGVLRL	0.237802	0.38	Antigen = 0.3526 ( Probable NON-ANTIGEN ).	defined as allergen	Non-Toxin
SLA-3*0502	1	12	17	9	FVLPGVLRL	0.237802	0.38	Antigen = 0.3526 ( Probable NON-ANTIGEN ).	defined as allergen	Non-Toxin
SLA-3*0503	1	12	17	9	FVLPGVLRL	0.237802	0.38	Antigen = 0.3526 ( Probable NON-ANTIGEN ).	defined as allergen	Non-Toxin
SLA-1*0601	1	12	17	9	FVLPGVLRL	0.301316	0.45	Antigen = 0.3526 ( Probable NON-ANTIGEN ).	defined as allergen	Non-Toxin
SLA-2*0202	1	12	17	9	FVLPGVLRL	0.105086	0.49	Antigen = 0.3526 ( Probable NON-ANTIGEN )	defined as allergen	Non-Toxin
SLA-3*0402	1	12	17	9	FVLPGVLRL	0.156941	0.56	Antigen = 0.3526 ( Probable NON-ANTIGEN )	defined as allergen	Non-Toxin
SLA-1*0401	1	12	17	9	FVLPGVLRL	0.498109	0.63	Antigen = 0.3526 ( Probable NON-ANTIGEN )	defined as allergen	Non-Toxin
SLA-1*1101	1	12	17	9	FVLPGVLRL	0.078751	0.63	Antigen = 0.3526 ( Probable NON-ANTIGEN )	defined as allergen	Non-Toxin
SLA-2*0501	1	12	17	9	FVLPGVLRL	0.036532	0.64	Antigen = 0.3526 ( Probable NON-ANTIGEN )	defined as allergen	Non-Toxin
SLA-1*1301	1	12	17	9	FVLPGVLRL	0.312118	0.66	Antigen = 0.3526 ( Probable NON-ANTIGEN )	defined as allergen	Non-Toxin
SLA-3*0602	1	12	17	9	FVLPGVLRL	0.041502	0.69	Antigen = 0.3526 ( Probable NON-ANTIGEN )	defined as allergen	Non-Toxin
SLA-3*0101	1	12	17	9	FVLPGVLRL	0.113019	0.73	Antigen = 0.3526 ( Probable NON-ANTIGEN ).	defined as allergen	Non-Toxin
SLA-3*0601	1	12	17	9	FVLPGVLRL	0.130502	0.78	Antigen = 0.3526 ( Probable NON-ANTIGEN )	efined as allergen	Non-Toxin
SLA-1*0701	1	12	17	9	FVLPGVLRL	0.159966	0.96	Antigen = 0.3526 ( Probable NON-ANTIGEN )	defined as allergen	Non-Toxin
SLA-3*0401	1	12	17	9	FVLPGVLRL	0.087065	0.97	Antigen = 0.3526 ( Probable NON-ANTIGEN ).	defined as allergen	Non-Toxin
SLA-2*0701	1	6	17	9	GFESDTAYL	0.106648	0.54	Antigen = -0.0067 ( Probable NON-ANTIGEN )	defined as allergen	Non-Toxin
SLA-2*0701	1	6	17	9	GFESDTAYL	0.106648	0.54	Antigen = -0.0067 ( Probable NON-ANTIGEN )	defined as allergen	Non-Toxin
SLA-1*1301	1	6	17	10	GFESDTAYLY	0.447135	0.27	Antigen = 0.0081 ( Probable NON-ANTIGEN )	defined as allergen	Non-Toxin
SLA-2*0102	1	6	17	10	GFESDTAYLY	0.300853	0.27	Antigen = 0.0081 ( Probable NON-ANTIGEN )	defined as allergen	Non-Toxin
SLA-1*1301	1	6	17	10	GFESDTAYLY	0.447135	0.27	Antigen = 0.0081 ( Probable NON-ANTIGEN )	defined as allergen	Non-Toxin
SLA-2*0102	1	6	17	10	GFESDTAYLY	0.300853	0.27	Antigen = 0.0081 ( Probable NON-ANTIGEN )	defined as allergen	Non-Toxin
SLA-3*0302	1	6	17	10	GFESDTAYLY	0.127028	0.46	Antigen = 0.0081 ( Probable NON-ANTIGEN ).	defined as allergen	Non-Toxin
SLA-3*0302	1	6	17	10	GFESDTAYLY	0.127028	0.46	Antigen = 0.0081 ( Probable NON-ANTIGEN ).	defined as allergen	Non-Toxin
SLA-2*0302	1	6	17	10	GFESDTAYLY	0.276586	0.54	Antigen = 0.0081 ( Probable NON-ANTIGEN ).	defined as allergen	Non-Toxin
SLA-2*0302	1	6	17	10	GFESDTAYLY	0.276586	0.54	Antigen = 0.0081 ( Probable NON-ANTIGEN )	defined as allergen	Non-Toxin
SLA-2*0101	1	6	17	10	GFESDTAYLY	0.182683	0.56	vAntigen = 0.0081 ( Probable NON-ANTIGEN )	defined as allergen	Non-Toxin
SLA-2*0101	1	6	17	10	GFESDTAYLY	0.182683	0.56	Antigen = 0.0081 ( Probable NON-ANTIGEN )	defined as allergen	Non-Toxin
SLA-1*0601	1	6	17	10	GFESDTAYLY	0.22539	0.76	Antigen = 0.0081 ( Probable NON-ANTIGEN )	defined as allergen	Non-Toxin
SLA-1*0601	1	6	17	10	GFESDTAYLY	0.22539	0.76	Antigen = 0.0081 ( Probable NON-ANTIGEN )	defined as allergen	Non-Toxin
SLA-2*0402	1	6	17	10	GFESDTAYLY	0.196892	0.76	Antigen = 0.0081 ( Probable NON-ANTIGEN )	defined as allergen	Non-Toxin
SLA-1*0501	1	6	17	10	GFESDTAYLY	0.359935	0.84	Antigen = 0.0081 ( Probable NON-ANTIGEN ).	defined as allergen	Non-Toxin
SLA-1*0501	1	6	17	10	GFESDTAYLY	0.359935	0.84	Antigen = 0.0081 ( Probable NON-ANTIGEN )	defined as allergen	Non-Toxin
SLA-1*0701	1	6	17	10	GFESDTAYLY	0.166288	0.92	Antigen = 0.0081 ( Probable NON-ANTIGEN ).	defined as allergen	Non-Toxin
SLA-1*0702	1	6	17	10	GFESDTAYLY	0.166288	0.92	Antigen = 0.0081 ( Probable NON-ANTIGEN ).	defined as allergen	Non-Toxin
SLA-1*0702	1	6	17	10	GFESDTAYLY	0.166288	0.92	Antigen = 0.0081 ( Probable NON-ANTIGEN ).	defined as allergen	Non-Toxin
SLA-1*0701	1	6	17	10	GFESDTAYLY	0.166288	0.92	Antigen = 0.0081 ( Probable NON-ANTIGEN ).	defined as allergen	Non-Toxin
SLA-1*0401	1	6	17	10	GFESDTAYLY	0.399022	0.97	Antigen = 0.0081 ( Probable NON-ANTIGEN )	defined as allergen	Non-Toxin
SLA-1*0401	1	6	17	10	GFESDTAYLY	0.399022	0.97	Antigen = 0.0081 ( Probable NON-ANTIGEN )	defined as allergen	Non-Toxin
SLA-2*0102	1	11	17	9	GFVLPGVLR	0.174744	0.93	Antigen = 0.1204 ( Probable NON-ANTIGEN )	defined as allergen	Non-Toxin
SLA-2*0701	1	11	17	10	GFVLPGVLRL	0.077847	0.91	Antigen = 0.2427 ( Probable NON-ANTIGEN ).	defined as allergen	Non-Toxin
SLA-3*0101	1	3	17	9	GHPHGLLFL	0.120006	0.68	Antigen = -0.3443 ( Probable NON-ANTIGEN )	defined as allergen	Non-Toxin
SLA-3*0503	1	3	17	9	GHPHGLLFL	0.167193	0.85	Antigen = -0.3443 ( Probable NON-ANTIGEN )	defined as allergen	Non-Toxin
SLA-3*0502	1	3	17	9	GHPHGLLFL	0.167193	0.85	Antigen = -0.3443 ( Probable NON-ANTIGEN )	defined as allergen	Non-Toxin
SLA-3*0501	1	3	17	9	GHPHGLLFL	0.167193	0.85	Antigen = -0.3443 ( Probable NON-ANTIGEN )	defined as allergen	Non-Toxin
SLA-3*0302	1	30	17	12	GKCPPVHRPSTY	0.103381	0.72	Antigen = 0.1670 ( Probable NON-ANTIGEN )	defined as allergen	Non-Toxin
SLA-3*0501	1	92	17	9	GKKKTRTIL	0.201835	0.58	Antigen = 0.9327 ( Probable ANTIGEN )	defined as non-allergen	Non-Toxin	-0.08996
SLA-3*0502	1	92	17	9	GKKKTRTIL	0.201835	0.58	Antigen = 0.9327 ( Probable ANTIGEN )	defined as non-allergen	Non-Toxin	-0.08996
SLA-3*0503	1	92	17	9	GKKKTRTIL	0.201835	0.58	Antigen = 0.9327 ( Probable ANTIGEN )	defined as non-allergen	Non-Toxin	-0.08996
SLA-2*0301	1	7	17	9	GLLFLQDQL	0.145872	0.88	Antigen = 0.5345 ( Probable ANTIGEN )	defined as allergen	Non-Toxin
SLA-1*0702	1	7	17	14	GPSVFLGTPGVVSY	0.228626	0.64	Antigen = 0.4140 ( Probable ANTIGEN )	defined as allergen	Non-Toxin
SLA-1*0701	1	7	17	14	GPSVFLGTPGVVSY	0.228626	0.64	Antigen = 0.4140 ( Probable ANTIGEN )	defined as allergen	Non-Toxin
SLA-3*0302	1	9	17	10	GRIEVDCREY	0.238028	0.11	Antigen = 1.6623 ( Probable ANTIGEN )	defined as allergen	Non-Toxin
SLA-3*0302	1	4	17	10	GRIEVDCREY	0.238028	0.11	Antigen = 1.6623 ( Probable ANTIGEN )	defined as allergen	Non-Toxin
SLA-3*0303	1	9	17	10	GRIEVDCREY	0.276068	0.17	Antigen = 1.6623 ( Probable ANTIGEN )	defined as allergen	Non-Toxin
SLA-3*0301	1	9	17	10	GRIEVDCREY	0.276068	0.17	Antigen = 1.6623 ( Probable ANTIGEN )	defined as allergen	Non-Toxin
SLA-3*0303	1	4	17	10	GRIEVDCREY	0.276068	0.17	Antigen = 1.6623 ( Probable ANTIGEN )	defined as allergen	Non-Toxin
SLA-3*0301	1	4	17	10	GRIEVDCREY	0.276068	0.17	Antigen = 1.6623 ( Probable ANTIGEN )	defined as allergen	Non-Toxin
SLA-3*0304	1	9	17	10	GRIEVDCREY	0.157178	0.21	Antigen = 1.6623 ( Probable ANTIGEN )	defined as allergen	Non-Toxin
SLA-3*0304	1	4	17	10	GRIEVDCREY	0.157178	0.21	Antigen = 1.6623 ( Probable ANTIGEN ).	defined as allergen	Non-Toxin
SLA-3*0701	1	4	17	10	GRIEVDCREY	0.113376	0.54	Antigen = 1.6623 ( Probable ANTIGEN )	defined as allergen	Non-Toxin
SLA-3*0601	1	4	17	10	GRIEVDCREY	0.160864	0.56	Antigen = 1.6623 ( Probable ANTIGEN )	defined as allergen	Non-Toxin
SLA-2*0402	1	9	17	10	GRIEVDCREY	0.211238	0.65	Antigen = 1.6623 ( Probable ANTIGEN )	defined as allergen	Non-Toxin
SLA-2*0402	1	4	17	10	GRIEVDCREY	0.211238	0.65	Antigen = 1.6623 ( Probable ANTIGEN )	defined as allergen	Non-Toxin
SLA-3*0401	1	9	17	10	GRIEVDCREY	0.103782	0.78	Antigen = 1.6623 ( Probable ANTIGEN ).	defined as allergen	Non-Toxin
SLA-3*0401	1	4	17	10	GRIEVDCREY	0.103782	0.78	Antigen = 1.6623 ( Probable ANTIGEN ).	defined as allergen	Non-Toxin
SLA-3*0402	1	9	17	10	GRIEVDCREY	0.112817	0.94	Antigen = 1.6623 ( Probable ANTIGEN )	defined as allergen	Non-Toxin
SLA-3*0402	1	4	17	10	GRIEVDCREY	0.112817	0.94	Antigen = 1.6623 ( Probable ANTIGEN )	defined as allergen	Non-Toxin
SLA-3*0101	1	9	17	11	GRIEVDCREYL	0.098092	0.93	Antigen = 1.1395 ( Probable ANTIGEN ).	defined as allergen	Non-Toxin
SLA-3*0101	1	4	17	11	GRIEVDCREYL	0.098092	0.93	Antigen = 1.1395 ( Probable ANTIGEN )	defined as allergen	Non-Toxin
SLA-1*0202	1	13	17	8	GTPGVVSY	0.415197	0.44	Antigen = 1.2137 ( Probable ANTIGEN )	defined as allergen	Non-Toxin
SLA-1*0201	1	13	17	8	GTPGVVSY	0.415197	0.44	Antigen = 1.2137 ( Probable ANTIGEN )	defined as allergen	Non-Toxin
SLA-2*1002	1	13	17	8	GTPGVVSY	0.177314	0.56	Antigen = 1.2137 ( Probable ANTIGEN ).	defined as allergen	Non-Toxin
SLA-2*0302	1	13	17	8	GTPGVVSY	0.229673	0.82	Antigen = 1.2137 ( Probable ANTIGEN )	defined as allergen	Non-Toxin
SLA-2*1001	1	13	17	8	GTPGVVSY	0.129598	0.85	Antigen = 1.2137 ( Probable ANTIGEN )	defined as allergen	Non-Toxin
SLA-1*0401	1	13	17	8	GTPGVVSY	0.419194	0.9	Antigen = 1.2137 ( Probable ANTIGEN )	defined as allergen	Non-Toxin
SLA-1*0202	1	13	17	9	GTPGVVSYY	0.72441	0.03	Antigen = 1.0713 ( Probable ANTIGEN )	defined as allergen	Non-Toxin
SLA-1*0201	1	13	17	9	GTPGVVSYY	0.72441	0.03	Antigen = 1.0713 ( Probable ANTIGEN )	defined as allergen	Non-Toxin
SLA-2*0102	1	13	17	9	GTPGVVSYY	0.505733	0.03	Antigen = 1.0713 ( Probable ANTIGEN )	defined as allergen	Non-Toxin
SLA-1*1201	1	13	17	9	GTPGVVSYY	0.609699	0.04	Antigen = 1.0713 ( Probable ANTIGEN )	defined as allergen	Non-Toxin
SLA-2*1002	1	13	17	9	GTPGVVSYY	0.556383	0.04	Antigen = 1.0713 ( Probable ANTIGEN )	defined as allergen	Non-Toxin
SLA-2*1001	1	13	17	9	GTPGVVSYY	0.473357	0.05	Antigen = 1.0713 ( Probable ANTIGEN )	defined as allergen	Non-Toxin
SLA-2*0302	1	13	17	9	GTPGVVSYY	0.502451	0.08	Antigen = 1.0713 ( Probable ANTIGEN )	defined as allergen	Non-Toxin
SLA-2*0101	1	13	17	9	GTPGVVSYY	0.357636	0.08	Antigen = 1.0713 ( Probable ANTIGEN )	defined as allergen	Non-Toxin
SLA-1*1301	1	13	17	9	GTPGVVSYY	0.566832	0.09	Antigen = 1.0713 ( Probable ANTIGEN ).	defined as allergen	Non-Toxin
SLA-2*0401	1	13	17	9	GTPGVVSYY	0.521716	0.18	Antigen = 1.0713 ( Probable ANTIGEN )	defined as allergen	Non-Toxin
SLA-1*0702	1	13	17	9	GTPGVVSYY	0.435776	0.18	Antigen = 1.0713 ( Probable ANTIGEN )	defined as allergen	Non-Toxin
SLA-1*0701	1	13	17	9	GTPGVVSYY	0.435776	0.18	Antigen = 1.0713 ( Probable ANTIGEN )	defined as allergen	Non-Toxin
SLA-1*0801	1	13	17	9	GTPGVVSYY	0.393075	0.19	Antigen = 1.0713 ( Probable ANTIGEN )	defined as allergen	Non-Toxin
SLA-1*0401	1	13	17	9	GTPGVVSYY	0.739221	0.21	Antigen = 1.0713 ( Probable ANTIGEN )	defined as allergen	Non-Toxin
SLA-1*0601	1	13	17	9	GTPGVVSYY	0.377115	0.24	Antigen = 1.0713 ( Probable ANTIGEN ).	defined as allergen	Non-Toxin
SLA-1*0501	1	13	17	9	GTPGVVSYY	0.489597	0.37	Antigen = 1.0713 ( Probable ANTIGEN )	defined as allergen	Non-Toxin
SLA-3*0302	1	13	17	9	GTPGVVSYY	0.1385	0.39	Antigen = 1.0713 ( Probable ANTIGEN )	defined as allergen	Non-Toxin
SLA-3*0602	1	13	17	9	GTPGVVSYY	0.054642	0.45	Antigen = 1.2137 ( Probable ANTIGEN )	defined as allergen	Non-Toxin
SLA-2*0501	1	13	17	9	GTPGVVSYY	0.036991	0.63	Antigen = 1.0713 ( Probable ANTIGEN )	defined as allergen	Non-Toxin
SLA-3*0601	1	13	17	9	GTPGVVSYY	0.134705	0.74	Antigen = 1.0713 ( Probable ANTIGEN )	defined as allergen	Non-Toxin
SLA-2*1201	1	13	17	9	GTPGVVSYY	0.027786	0.84	Antigen = 1.0713 ( Probable ANTIGEN )	defined as allergen	Non-Toxin
SLA-2*1201	1	13	17	10	GTPGVVSYYL	0.037581	0.58	Antigen = 0.8536 ( Probable ANTIGEN )	defined as allergen	Non-Toxin
SLA-1*1201	1	9	17	9	GVAGKYLQR	0.454164	0.24	Antigen = 1.2769 ( Probable ANTIGEN )	defined as non-allergen	Non-Toxin	-0.24372
SLA-2*0102	1	9	17	9	GVAGKYLQR	0.26436	0.38	Antigen = 1.2769 ( Probable ANTIGEN )	defined as non-allergen	Non-Toxin	-0.24372
SLA-2*0401	1	3	17	9	GVLRLVRKY	0.639925	0.07	Antigen = -0.2693 ( Probable NON-ANTIGEN ).	defined as non-allergen	Non-Toxin
SLA-2*0401	1	16	17	9	GVLRLVRKY	0.639925	0.07	Antigen = -0.2693 ( Probable NON-ANTIGEN ).	defined as non-allergen	Non-Toxin
SLA-2*0101	1	3	17	9	GVLRLVRKY	0.314914	0.13	Antigen = -0.2693 ( Probable NON-ANTIGEN )	defined as non-allergen	Non-Toxin
SLA-2*0101	1	16	17	9	GVLRLVRKY	0.314914	0.13	Antigen = -0.2693 ( Probable NON-ANTIGEN )	defined as non-allergen	Non-Toxin
SLA-1*0501	1	3	17	9	GVLRLVRKY	0.579171	0.18	Antigen = -0.2693 ( Probable NON-ANTIGEN )	defined as non-allergen	Non-Toxin
SLA-2*0302	1	3	17	9	GVLRLVRKY	0.406374	0.18	Antigen = -0.2693 ( Probable NON-ANTIGEN )	defined as non-allergen	Non-Toxin
SLA-2*1001	1	3	17	9	GVLRLVRKY	0.310514	0.18	Antigen = -0.2693 ( Probable NON-ANTIGEN )	defined as non-allergen	Non-Toxin
SLA-1*0501	1	16	17	9	GVLRLVRKY	0.579171	0.18	Antigen = -0.2693 ( Probable NON-ANTIGEN )	defined as non-allergen	Non-Toxin
SLA-2*0302	1	16	17	9	GVLRLVRKY	0.406374	0.18	Antigen = -0.2693 ( Probable NON-ANTIGEN )	defined as non-allergen	Non-Toxin
SLA-2*1001	1	16	17	9	GVLRLVRKY	0.310514	0.18	Antigen = -0.2693 ( Probable NON-ANTIGEN )	defined as non-allergen	Non-Toxin
SLA-3*0601	1	3	17	9	GVLRLVRKY	0.259092	0.19	Antigen = -0.2693 ( Probable NON-ANTIGEN )	defined as non-allergen	Non-Toxin
SLA-3*0601	1	16	17	9	GVLRLVRKY	0.259092	0.19	Antigen = -0.2693 ( Probable NON-ANTIGEN )	defined as non-allergen	Non-Toxin
SLA-1*0202	1	3	17	9	GVLRLVRKY	0.515347	0.2	Antigen = -0.2693 ( Probable NON-ANTIGEN )	defined as non-allergen	Non-Toxin
SLA-1*0201	1	3	17	9	GVLRLVRKY	0.515347	0.2	Antigen = -0.2693 ( Probable NON-ANTIGEN )	defined as non-allergen	Non-Toxin
SLA-1*0201	1	16	17	9	GVLRLVRKY	0.515347	0.2	Antigen = -0.2693 ( Probable NON-ANTIGEN )	defined as non-allergen	Non-Toxin
SLA-1*0202	1	16	17	9	GVLRLVRKY	0.515347	0.2	Antigen = -0.2693 ( Probable NON-ANTIGEN )	defined as non-allergen	Non-Toxin
SLA-2*0102	1	3	17	9	GVLRLVRKY	0.331717	0.21	Antigen = -0.2693 ( Probable NON-ANTIGEN )	defined as non-allergen	Non-Toxin
SLA-2*0102	1	16	17	9	GVLRLVRKY	0.331717	0.21	Antigen = -0.2693 ( Probable NON-ANTIGEN )	defined as non-allergen	Non-Toxin
SLA-2*0402	1	3	17	9	GVLRLVRKY	0.320631	0.26	Antigen = -0.2693 ( Probable NON-ANTIGEN )	defined as non-allergen	Non-Toxin
SLA-2*0402	1	16	17	9	GVLRLVRKY	0.320631	0.26	Antigen = -0.2693 ( Probable NON-ANTIGEN )	defined as non-allergen	Non-Toxin
SLA-2*1002	1	3	17	9	GVLRLVRKY	0.2665	0.27	Antigen = -0.2693 ( Probable NON-ANTIGEN )	defined as non-allergen	Non-Toxin
SLA-2*1002	1	16	17	9	GVLRLVRKY	0.2665	0.27	Antigen = -0.2693 ( Probable NON-ANTIGEN )	defined as non-allergen	Non-Toxin
SLA-1*0801	1	3	17	9	GVLRLVRKY	0.318628	0.31	Antigen = -0.2693 ( Probable NON-ANTIGEN )	defined as non-allergen	Non-Toxin
SLA-1*0801	1	16	17	9	GVLRLVRKY	0.318628	0.31	Antigen = -0.2693 ( Probable NON-ANTIGEN )	defined as non-allergen	Non-Toxin
SLA-1*0702	1	3	17	9	GVLRLVRKY	0.317887	0.37	Antigen = -0.2693 ( Probable NON-ANTIGEN )	defined as non-allergen	Non-Toxin
SLA-1*0701	1	3	17	9	GVLRLVRKY	0.317887	0.37	Antigen = -0.2693 ( Probable NON-ANTIGEN )	defined as non-allergen	Non-Toxin
SLA-1*0701	1	16	17	9	GVLRLVRKY	0.317887	0.37	Antigen = -0.2693 ( Probable NON-ANTIGEN )	defined as non-allergen	Non-Toxin
SLA-3*0302	1	3	17	9	GVLRLVRKY	0.135473	0.4	Antigen = -0.2693 ( Probable NON-ANTIGEN )	defined as non-allergen	Non-Toxin
SLA-3*0302	1	16	17	9	GVLRLVRKY	0.135473	0.4	Antigen = -0.2693 ( Probable NON-ANTIGEN )	defined as non-allergen	Non-Toxin
SLA-1*0401	1	3	17	9	GVLRLVRKY	0.499103	0.63	Antigen = -0.2693 ( Probable NON-ANTIGEN )	defined as non-allergen	Non-Toxin
SLA-3*0304	1	3	17	9	GVLRLVRKY	0.084846	0.63	Antigen = -0.2693 ( Probable NON-ANTIGEN )	defined as non-allergen	Non-Toxin
SLA-1*0401	1	16	17	9	GVLRLVRKY	0.499103	0.63	Antigen = -0.2693 ( Probable NON-ANTIGEN )	defined as non-allergen	Non-Toxin
SLA-3*0304	1	16	17	9	GVLRLVRKY	0.084846	0.63	Antigen = -0.2693 ( Probable NON-ANTIGEN )	defined as non-allergen	Non-Toxin
SLA-3*0401	1	3	17	9	GVLRLVRKY	0.111493	0.7	Antigen = -0.2693 ( Probable NON-ANTIGEN )	defined as non-allergen	Non-Toxin
SLA-3*0401	1	16	17	9	GVLRLVRKY	0.111493	0.7	Antigen = -0.2693 ( Probable NON-ANTIGEN )	defined as non-allergen	Non-Toxin
SLA-1*1201	1	3	17	9	GVLRLVRKY	0.330305	0.72	Antigen = -0.2693 ( Probable NON-ANTIGEN )	defined as non-allergen	Non-Toxin
SLA-1*1201	1	16	17	9	GVLRLVRKY	0.330305	0.72	Antigen = -0.2693 ( Probable NON-ANTIGEN )	defined as non-allergen	Non-Toxin
SLA-3*0701	1	3	17	9	GVLRLVRKY	0.089169	0.76	Antigen = -0.2693 ( Probable NON-ANTIGEN )	defined as non-allergen	Non-Toxin
SLA-3*0701	1	16	17	9	GVLRLVRKY	0.089169	0.76	Antigen = -0.2693 ( Probable NON-ANTIGEN )	defined as non-allergen	Non-Toxin
SLA-3*0303	1	3	17	9	GVLRLVRKY	0.131283	0.79	Antigen = -0.2693 ( Probable NON-ANTIGEN )	defined as non-allergen	Non-Toxin
SLA-3*0301	1	3	17	9	GVLRLVRKY	0.131283	0.79	Antigen = -0.2693 ( Probable NON-ANTIGEN )	defined as non-allergen	Non-Toxin
SLA-3*0301	1	16	17	9	GVLRLVRKY	0.131283	0.79	Antigen = -0.2693 ( Probable NON-ANTIGEN )	defined as non-allergen	Non-Toxin
SLA-3*0303	1	16	17	9	GVLRLVRKY	0.131283	0.79	Antigen = -0.2693 ( Probable NON-ANTIGEN )	defined as non-allergen	Non-Toxin
SLA-3*0402	1	3	17	9	GVLRLVRKY	0.124567	0.81	Antigen = -0.2693 ( Probable NON-ANTIGEN )	defined as non-allergen	Non-Toxin
SLA-3*0402	1	16	17	9	GVLRLVRKY	0.124567	0.81	Antigen = -0.2693 ( Probable NON-ANTIGEN )	defined as non-allergen	Non-Toxin
SLA-3*0602	1	3	17	9	GVLRLVRKY	0.030308	0.96	Antigen = -0.2693 ( Probable NON-ANTIGEN ).	defined as non-allergen	Non-Toxin
SLA-3*0602	1	16	17	9	GVLRLVRKY	0.030308	0.96	Antigen = -0.2693 ( Probable NON-ANTIGEN ).	defined as non-allergen	Non-Toxin
SLA-1*0601	1	3	17	9	GVLRLVRKY	0.198016	0.97	Antigen = -0.2693 ( Probable NON-ANTIGEN ).	defined as non-allergen	Non-Toxin
SLA-1*0601	1	16	17	9	GVLRLVRKY	0.198016	0.97	Antigen = -0.2693 ( Probable NON-ANTIGEN ).	defined as non-allergen	Non-Toxin
SLA-1*1201	1	16	17	9	GVVSYYLTK	0.308712	0.88	Antigen = 0.6089 ( Probable ANTIGEN )	defined as allergen	Non-Toxin
SLA-2*0102	1	16	17	9	GVVSYYLTK	0.18097	0.88	Antigen = 0.6089 ( Probable ANTIGEN )	defined as allergen	Non-Toxin
SLA-1*0601	1	3	17	9	GYMVGPSVF	0.22345	0.78	Antigen = 0.0363 ( Probable NON-ANTIGEN ).	defined as allergen	Non-Toxin
SLA-2*0701	1	3	17	10	GYMVGPSVFL	0.124059	0.39	Antigen = -0.1070 ( Probable NON-ANTIGEN ).	defined as allergen	Non-Toxin
SLA-2*1101	1	4	17	8	HPHGLLFL	0.183953	0.39	Antigen = 0.0718 ( Probable NON-ANTIGEN )	defined as allergen	Non-Toxin
SLA-1*0701	1	4	17	9	HPHGLLFLQ	0.201387	0.76	Antigen = 0.3433 ( Probable NON-ANTIGEN ).	defined as allergen	Non-Toxin
SLA-3*0602	1	36	17	9	HRPSTYPAK	0.033643	0.86	Antigen = 0.7190 ( Probable ANTIGEN )	defined as allergen	Non-Toxin
SLA-2*1002	1	3	17	11	HTWGFESDTAY	0.305591	0.21	Antigen = -0.1347 ( Probable NON-ANTIGEN ).	defined as allergen	Non-Toxin
SLA-2*1002	1	3	17	11	HTWGFESDTAY	0.305591	0.21	Antigen = -0.1347 ( Probable NON-ANTIGEN ).	defined as allergen	Non-Toxin
SLA-1*0701	1	3	17	11	HTWGFESDTAY	0.369635	0.27	Antigen = -0.1347 ( Probable NON-ANTIGEN ).	defined as allergen	Non-Toxin
SLA-1*0702	1	3	17	11	HTWGFESDTAY	0.369635	0.27	Antigen = -0.1347 ( Probable NON-ANTIGEN ).	defined as allergen	Non-Toxin
SLA-2*0302	1	3	17	11	HTWGFESDTAY	0.352088	0.27	Antigen = -0.1347 ( Probable NON-ANTIGEN ).	defined as allergen	Non-Toxin
SLA-1*0702	1	3	17	11	HTWGFESDTAY	0.369635	0.27	Antigen = -0.1347 ( Probable NON-ANTIGEN ).	defined as allergen	Non-Toxin
SLA-1*0701	1	3	17	11	HTWGFESDTAY	0.369635	0.27	Antigen = -0.1347 ( Probable NON-ANTIGEN ).	defined as allergen	Non-Toxin
SLA-2*0302	1	3	17	11	HTWGFESDTAY	0.352088	0.27	Antigen = -0.1347 ( Probable NON-ANTIGEN ).	defined as allergen	Non-Toxin
SLA-1*0801	1	3	17	11	HTWGFESDTAY	0.268444	0.4	Antigen = -0.1347 ( Probable NON-ANTIGEN )	defined as allergen	Non-Toxin
SLA-1*0801	1	3	17	11	HTWGFESDTAY	0.268444	0.4	Antigen = -0.1347 ( Probable NON-ANTIGEN )	defined as allergen	Non-Toxin
SLA-2*0101	1	3	17	11	HTWGFESDTAY	0.191697	0.5	Antigen = -0.1347 ( Probable NON-ANTIGEN )	defined as allergen	Non-Toxin
SLA-2*1001	1	3	17	11	HTWGFESDTAY	0.180641	0.5	Antigen = -0.1347 ( Probable NON-ANTIGEN )	defined as allergen	Non-Toxin
SLA-2*0101	1	3	17	11	HTWGFESDTAY	0.191697	0.5	Antigen = -0.1347 ( Probable NON-ANTIGEN )	defined as allergen	Non-Toxin
SLA-2*1001	1	3	17	11	HTWGFESDTAY	0.180641	0.5	Antigen = -0.1347 ( Probable NON-ANTIGEN )	defined as allergen	Non-Toxin
SLA-2*0102	1	3	17	11	HTWGFESDTAY	0.204403	0.7	Antigen = -0.1347 ( Probable NON-ANTIGEN )	defined as allergen	Non-Toxin
SLA-2*0102	1	3	17	11	HTWGFESDTAY	0.204403	0.7	Antigen = -0.1347 ( Probable NON-ANTIGEN )	defined as allergen	Non-Toxin
SLA-1*0401	1	3	17	11	HTWGFESDTAY	0.456284	0.75	Antigen = -0.1347 ( Probable NON-ANTIGEN ).	defined as allergen	Non-Toxin
SLA-1*0401	1	3	17	11	HTWGFESDTAY	0.456284	0.75	Antigen = -0.1347 ( Probable NON-ANTIGEN ).	defined as allergen	Non-Toxin
SLA-1*0201	1	3	17	11	HTWGFESDTAY	0.325032	0.81	Antigen = -0.1347 ( Probable NON-ANTIGEN )	defined as allergen	Non-Toxin
SLA-1*0202	1	3	17	11	HTWGFESDTAY	0.325032	0.81	Antigen = -0.1347 ( Probable NON-ANTIGEN )	defined as allergen	Non-Toxin
SLA-1*0202	1	3	17	11	HTWGFESDTAY	0.325032	0.81	Antigen = -0.1347 ( Probable NON-ANTIGEN )	defined as allergen	Non-Toxin
SLA-1*0201	1	3	17	11	HTWGFESDTAY	0.325032	0.81	Antigen = -0.1347 ( Probable NON-ANTIGEN )	defined as allergen	Non-Toxin
SLA-2*0401	1	3	17	11	HTWGFESDTAY	0.314762	0.87	Antigen = -0.1347 ( Probable NON-ANTIGEN )	defined as allergen	Non-Toxin
SLA-2*0401	1	3	17	11	HTWGFESDTAY	0.314762	0.87	Antigen = -0.1347 ( Probable NON-ANTIGEN )	defined as allergen	Non-Toxin
SLA-2*0101	1	3	17	13	HTWGFESDTAYLY	0.17089	0.63	Antigen = -0.1237 ( Probable NON-ANTIGEN )	defined as allergen	Non-Toxin
SLA-2*0101	1	3	17	13	HTWGFESDTAYLY	0.17089	0.63	Antigen = -0.1237 ( Probable NON-ANTIGEN )	defined as allergen	Non-Toxin
SLA-1*0701	1	3	17	13	HTWGFESDTAYLY	0.16053	0.96	Antigen = -0.1237 ( Probable NON-ANTIGEN )	defined as allergen	Non-Toxin
SLA-1*0702	1	3	17	13	HTWGFESDTAYLY	0.16053	0.96	Antigen = -0.1237 ( Probable NON-ANTIGEN )	defined as allergen	Non-Toxin
SLA-1*0702	1	3	17	13	HTWGFESDTAYLY	0.16053	0.96	Antigen = -0.1237 ( Probable NON-ANTIGEN )	defined as allergen	Non-Toxin
SLA-1*0701	1	3	17	13	HTWGFESDTAYLY	0.16053	0.96	Antigen = -0.1237 ( Probable NON-ANTIGEN )	defined as allergen	Non-Toxin
SLA-2*0701	1	5	17	9	HWWVEHLNL	0.123409	0.4	Antigen = 0.4935 ( Probable ANTIGEN ).	defined as allergen	Non-Toxin
SLA-6*0105	1	11	17	9	IEVDCREYL	0.299582	0.31	Antigen = 1.0290 ( Probable ANTIGEN )	defined as allergen	Non-Toxin
SLA-6*0104	1	11	17	9	IEVDCREYL	0.299582	0.31	Antigen = 1.0290 ( Probable ANTIGEN )	defined as allergen	Non-Toxin
SLA-6*0103	1	11	17	9	IEVDCREYL	0.299582	0.31	Antigen = 1.0290 ( Probable ANTIGEN )	defined as allergen	Non-Toxin
SLA-6*0102	1	11	17	9	IEVDCREYL	0.299582	0.31	Antigen = 1.0290 ( Probable ANTIGEN )	defined as allergen	Non-Toxin
SLA-6*0101	1	11	17	9	IEVDCREYL	0.299582	0.31	Antigen = 1.0290 ( Probable ANTIGEN )	defined as allergen	Non-Toxin
SLA-2*0601	1	11	17	9	IEVDCREYL	0.246384	0.31	Antigen = 1.0290 ( Probable ANTIGEN )	defined as allergen	Non-Toxin
SLA-2*0202	1	11	17	9	IEVDCREYL	0.142592	0.31	Antigen = 1.0290 ( Probable ANTIGEN )	defined as allergen	Non-Toxin
SLA-2*0201	1	11	17	9	IEVDCREYL	0.142592	0.31	Antigen = 1.0290 ( Probable ANTIGEN )	defined as allergen	Non-Toxin
SLA-6*0105	1	6	17	9	IEVDCREYL	0.299582	0.31	Antigen = 1.0290 ( Probable ANTIGEN ).	defined as allergen	Non-Toxin
SLA-6*0104	1	6	17	9	IEVDCREYL	0.299582	0.31	Antigen = 1.0290 ( Probable ANTIGEN ).	defined as allergen	Non-Toxin
								ORF2A
allele	seq_num	start	end	length	peptide	score	rank	Antegnicity	Allergenecity	Toxicity	Immunogenecity
SLA-2*0302	1	8	17	10	AAIEAETCKY	0.420707	0.17	Antigen = -0.3147 ( Probable NON-ANTIGEN )	defined as allergen	Non-Toxin
SLA-1*0702	1	8	17	10	AAIEAETCKY	0.396019	0.23	Antigen = -0.3147 ( Probable NON-ANTIGEN )	defined as allergen	Non-Toxin
SLA-1*0701	1	8	17	10	AAIEAETCKY	0.396019	0.23	Antigen = -0.3147 ( Probable NON-ANTIGEN )	defined as allergen	Non-Toxin
SLA-2*1002	1	8	17	10	AAIEAETCKY	0.280869	0.24	Antigen = -0.3147 ( Probable NON-ANTIGEN )	defined as allergen	Non-Toxin
SLA-1*0401	1	8	17	10	AAIEAETCKY	0.631814	0.39	Antigen = -0.3147 ( Probable NON-ANTIGEN )	defined as allergen	Non-Toxin
SLA-1*0202	1	8	17	10	AAIEAETCKY	0.385483	0.55	Antigen = -0.3147 ( Probable NON-ANTIGEN )	defined as allergen	Non-Toxin
SLA-1*0201	1	8	17	10	AAIEAETCKY	0.385483	0.55	Antigen = -0.3147 ( Probable NON-ANTIGEN )	defined as allergen	Non-Toxin
SLA-1*1301	1	8	17	10	AAIEAETCKY	0.303036	0.7	Antigen = -0.3147 ( Probable NON-ANTIGEN )	defined as allergen	Non-Toxin
SLA-1*0501	1	8	17	10	AAIEAETCKY	0.370574	0.79	Antigen = -0.3147 ( Probable NON-ANTIGEN )	defined as allergen	Non-Toxin
SLA-2*1001	1	8	17	10	AAIEAETCKY	0.136619	0.79	Antigen = -0.3147 ( Probable NON-ANTIGEN )	defined as allergen	Non-Toxin
SLA-2*0401	1	8	17	10	AAIEAETCKY	0.323311	0.82	Antigen = -0.3147 ( Probable NON-ANTIGEN )	defined as allergen	Non-Toxin
SLA-2*0101	1	8	17	10	AAIEAETCKY	0.138681	0.97	Antigen = -0.3147 ( Probable NON-ANTIGEN )	defined as allergen	Non-Toxin
SLA-2*0302	1	8	17	10	AAIEAETCKY	0.420707	0.17	Antigen = -0.3147 ( Probable NON-ANTIGEN ).	defined as allergen	Non-Toxin
SLA-1*0702	1	8	17	10	AAIEAETCKY	0.396019	0.23	Antigen = -0.3147 ( Probable NON-ANTIGEN ).	defined as allergen	Non-Toxin
SLA-1*0701	1	8	17	10	AAIEAETCKY	0.396019	0.23	Antigen = -0.3147 ( Probable NON-ANTIGEN ).	defined as allergen	Non-Toxin
SLA-2*1002	1	8	17	10	AAIEAETCKY	0.280869	0.24	Antigen = -0.3147 ( Probable NON-ANTIGEN ).	defined as allergen	Non-Toxin
SLA-1*0401	1	8	17	10	AAIEAETCKY	0.631814	0.39	Antigen = -0.3147 ( Probable NON-ANTIGEN ).	defined as allergen	Non-Toxin
SLA-1*0202	1	8	17	10	AAIEAETCKY	0.385483	0.55	Antigen = -0.3147 ( Probable NON-ANTIGEN )	defined as allergen	Non-Toxin
SLA-1*0201	1	8	17	10	AAIEAETCKY	0.385483	0.55	Antigen = -0.3147 ( Probable NON-ANTIGEN )	defined as allergen	Non-Toxin
SLA-1*1301	1	8	17	10	AAIEAETCKY	0.303036	0.7	Antigen = -0.3147 ( Probable NON-ANTIGEN )	defined as allergen	Non-Toxin
SLA-1*0501	1	8	17	10	AAIEAETCKY	0.370574	0.79	Antigen = -0.3147 ( Probable NON-ANTIGEN )	defined as allergen	Non-Toxin
SLA-2*1001	1	8	17	10	AAIEAETCKY	0.136619	0.79	Antigen = -0.3147 ( Probable NON-ANTIGEN )	defined as allergen	Non-Toxin
SLA-2*0401	1	8	17	10	AAIEAETCKY	0.323311	0.82	Antigen = -0.3147 ( Probable NON-ANTIGEN )	defined as allergen	Non-Toxin
SLA-2*0101	1	8	17	10	AAIEAETCKY	0.138681	0.97	Antigen = -0.3147 ( Probable NON-ANTIGEN )	defined as allergen	Non-Toxin
SLA-3*0503	1	2	10	9	AHFQHLAAI	0.389804	0.08	Antigen = 1.2004 ( Probable ANTIGEN ).	defined as allergen	Non-Toxin
SLA-3*0502	1	2	10	9	AHFQHLAAI	0.389804	0.08	Antigen = 1.2004 ( Probable ANTIGEN ).	defined as allergen	Non-Toxin
SLA-3*0501	1	2	10	9	AHFQHLAAI	0.389804	0.08	Antigen = 1.2004 ( Probable ANTIGEN ).	defined as allergen	Non-Toxin
SLA-3*0101	1	2	10	9	AHFQHLAAI	0.288438	0.12	Antigen = 1.2004 ( Probable ANTIGEN ).	defined as allergen	Non-Toxin
SLA-1*1101	1	2	10	9	AHFQHLAAI	0.110444	0.32	Antigen = 1.2004 ( Probable ANTIGEN ).	defined as allergen	Non-Toxin
SLA-3*0304	1	2	10	9	AHFQHLAAI	0.094751	0.53	Antigen = 1.2004 ( Probable ANTIGEN ).	defined as allergen	Non-Toxin
SLA-3*0303	1	2	10	9	AHFQHLAAI	0.139822	0.71	Antigen = 1.2004 ( Probable ANTIGEN ).	defined as allergen	Non-Toxin
SLA-3*0301	1	2	10	9	AHFQHLAAI	0.139822	0.71	Antigen = 1.2004 ( Probable ANTIGEN ).	defined as allergen	Non-Toxin
SLA-2*0202	1	2	10	9	AHFQHLAAI	0.074053	0.79	Antigen = 1.2004 ( Probable ANTIGEN ).	defined as allergen	Non-Toxin
SLA-2*0201	1	2	10	9	AHFQHLAAI	0.074053	0.79	Antigen = 1.2004 ( Probable ANTIGEN ).	defined as allergen	Non-Toxin
SLA-3*0401	1	2	10	9	AHFQHLAAI	0.100769	0.81	Antigen = 1.2004 ( Probable ANTIGEN ).	defined as allergen	Non-Toxin
SLA-2*1201	1	2	10	9	AHFQHLAAI	0.02729	0.86	Antigen = 1.2004 ( Probable ANTIGEN ).	defined as allergen	Non-Toxin
SLA-3*0701	1	2	10	9	AHFQHLAAI	0.078885	0.88	Antigen = 1.2004 ( Probable ANTIGEN ).	defined as allergen	Non-Toxin
SLA-3*0602	1	2	10	9	AHFQHLAAI	0.031603	0.91	Antigen = 1.2004 ( Probable ANTIGEN ).	defined as allergen	Non-Toxin
SLA-3*0601	1	2	10	9	AHFQHLAAI	0.115188	0.95	Antigen = 1.2004 ( Probable ANTIGEN ).	defined as allergen	Non-Toxin
SLA-3*0503	1	2	10	9	AHFQHLAAI	0.389804	0.08	Antigen = 1.2004 ( Probable ANTIGEN )	defined as allergen	Non-Toxin
SLA-3*0502	1	2	10	9	AHFQHLAAI	0.389804	0.08	Antigen = 1.2004 ( Probable ANTIGEN )	defined as allergen	Non-Toxin
SLA-3*0501	1	2	10	9	AHFQHLAAI	0.389804	0.08	Antigen = 1.2004 ( Probable ANTIGEN )	defined as allergen	Non-Toxin
SLA-3*0101	1	2	10	9	AHFQHLAAI	0.288438	0.12	Antigen = 1.2004 ( Probable ANTIGEN )	defined as allergen	Non-Toxin
SLA-1*1101	1	2	10	9	AHFQHLAAI	0.110444	0.32	Antigen = 1.2004 ( Probable ANTIGEN )	defined as allergen	Non-Toxin
SLA-3*0304	1	2	10	9	AHFQHLAAI	0.094751	0.53	Antigen = 1.2004 ( Probable ANTIGEN )	defined as allergen	Non-Toxin
SLA-3*0303	1	2	10	9	AHFQHLAAI	0.139822	0.71	Antigen = 1.2004 ( Probable ANTIGEN )	defined as allergen	Non-Toxin
SLA-3*0301	1	2	10	9	AHFQHLAAI	0.139822	0.71	Antigen = 1.2004 ( Probable ANTIGEN )	defined as allergen	Non-Toxin
SLA-2*0202	1	2	10	9	AHFQHLAAI	0.074053	0.79	Antigen = 1.2004 ( Probable ANTIGEN )	defined as allergen	Non-Toxin
SLA-2*0201	1	2	10	9	AHFQHLAAI	0.074053	0.79	Antigen = 1.2004 ( Probable ANTIGEN )	defined as allergen	Non-Toxin
SLA-3*0401	1	2	10	9	AHFQHLAAI	0.100769	0.81	Antigen = 1.2004 ( Probable ANTIGEN )	defined as allergen	Non-Toxin
SLA-2*1201	1	2	10	9	AHFQHLAAI	0.02729	0.86	Antigen = 1.2004 ( Probable ANTIGEN )	defined as allergen	Non-Toxin
SLA-3*0701	1	2	10	9	AHFQHLAAI	0.078885	0.88	Antigen = 1.2004 ( Probable ANTIGEN )	defined as allergen	Non-Toxin
SLA-3*0602	1	2	10	9	AHFQHLAAI	0.031603	0.91	Antigen = 1.2004 ( Probable ANTIGEN )	defined as allergen	Non-Toxin
SLA-3*0601	1	2	10	9	AHFQHLAAI	0.115188	0.95	Antigen = 1.2004 ( Probable ANTIGEN )	defined as allergen	Non-Toxin
SLA-1*0401	1	9	17	9	AIEAETCKY	0.931507	0.03	Antigen = -0.5470 ( Probable NON-ANTIGEN ).	defined as non-allergen	Non-Toxin
SLA-2*1002	1	9	17	9	AIEAETCKY	0.45689	0.08	Antigen = -0.5470 ( Probable NON-ANTIGEN ).	defined as non-allergen	Non-Toxin
SLA-1*1301	1	9	17	9	AIEAETCKY	0.517054	0.14	Antigen = -0.5470 ( Probable NON-ANTIGEN ).	defined as non-allergen	Non-Toxin
SLA-1*0702	1	9	17	9	AIEAETCKY	0.349285	0.31	Antigen = -0.5470 ( Probable NON-ANTIGEN ).	defined as non-allergen	Non-Toxin
SLA-1*0701	1	9	17	9	AIEAETCKY	0.349285	0.31	Antigen = -0.5470 ( Probable NON-ANTIGEN ).	defined as non-allergen	Non-Toxin
SLA-2*0302	1	9	17	9	AIEAETCKY	0.2983	0.45	Antigen = -0.5470 ( Probable NON-ANTIGEN ).	defined as non-allergen	Non-Toxin
SLA-1*0601	1	9	17	9	AIEAETCKY	0.286055	0.49	Antigen = -0.5470 ( Probable NON-ANTIGEN ).	defined as non-allergen	Non-Toxin
SLA-1*0202	1	9	17	9	AIEAETCKY	0.365805	0.62	Antigen = -0.5470 ( Probable NON-ANTIGEN ).	defined as non-allergen	Non-Toxin
SLA-1*0201	1	9	17	9	AIEAETCKY	0.365805	0.62	Antigen = -0.5470 ( Probable NON-ANTIGEN ).	defined as non-allergen	Non-Toxin
SLA-2*1001	1	9	17	9	AIEAETCKY	0.137596	0.79	Antigen = -0.5470 ( Probable NON-ANTIGEN ).	defined as non-allergen	Non-Toxin
SLA-1*0401	1	9	17	9	AIEAETCKY	0.931507	0.03	Antigen = -0.5470 ( Probable NON-ANTIGEN ).	defined as non-allergen	Non-Toxin
SLA-2*1002	1	9	17	9	AIEAETCKY	0.45689	0.08	Antigen = -0.5470 ( Probable NON-ANTIGEN ).	defined as non-allergen	Non-Toxin
SLA-1*1301	1	9	17	9	AIEAETCKY	0.517054	0.14	Antigen = -0.5470 ( Probable NON-ANTIGEN ).	defined as non-allergen	Non-Toxin
SLA-1*0702	1	9	17	9	AIEAETCKY	0.349285	0.31	Antigen = -0.5470 ( Probable NON-ANTIGEN ).	defined as non-allergen	Non-Toxin
SLA-1*0701	1	9	17	9	AIEAETCKY	0.349285	0.31	Antigen = -0.5470 ( Probable NON-ANTIGEN ).	defined as non-allergen	Non-Toxin
SLA-2*0302	1	9	17	9	AIEAETCKY	0.2983	0.45	Antigen = -0.5470 ( Probable NON-ANTIGEN ).	defined as non-allergen	Non-Toxin
SLA-1*0601	1	9	17	9	AIEAETCKY	0.286055	0.49	Antigen = -0.5470 ( Probable NON-ANTIGEN ).	defined as non-allergen	Non-Toxin
SLA-1*0202	1	9	17	9	AIEAETCKY	0.365805	0.62	Antigen = -0.5470 ( Probable NON-ANTIGEN ).	defined as non-allergen	Non-Toxin
SLA-1*0201	1	9	17	9	AIEAETCKY	0.365805	0.62	Antigen = -0.5470 ( Probable NON-ANTIGEN ).	defined as non-allergen	Non-Toxin
SLA-2*1001	1	9	17	9	AIEAETCKY	0.137596	0.79	Antigen = -0.5470 ( Probable NON-ANTIGEN ).	defined as non-allergen	Non-Toxin
SLA-2*0601	1	9	18	10	AIEAETCKYL	0.154642	0.66	Antigen = -0.6404 ( Probable NON-ANTIGEN )	defined as non-allergen	Non-Toxin
SLA-2*0202	1	9	18	10	AIEAETCKYL	0.066703	0.91	Antigen = -0.4120 ( Probable NON-ANTIGEN ).	defined as non-allergen	Non-Toxin
SLA-2*0201	1	9	18	10	AIEAETCKYL	0.066703	0.91	Antigen = -0.4120 ( Probable NON-ANTIGEN ).	defined as non-allergen	Non-Toxin
SLA-2*0601	1	9	18	10	AIEAETCKYL	0.154642	0.66	Antigen = -0.4120 ( Probable NON-ANTIGEN )	defined as non-allergen	Non-Toxin
SLA-2*0202	1	9	18	10	AIEAETCKYL	0.066703	0.91	Antigen = -0.4120 ( Probable NON-ANTIGEN )	defined as non-allergen	Non-Toxin
SLA-2*0201	1	9	18	10	AIEAETCKYL	0.066703	0.91	Antigen = -0.4120 ( Probable NON-ANTIGEN )	defined as non-allergen	Non-Toxin
SLA-2*1101	1	12	20	9	APRYSVRAL	0.309158	0.14	Antigen = 0.8155 ( Probable ANTIGEN )	defined as non-allergen	Non-Toxin	-0.04262
SLA-1*1101	1	12	20	9	APRYSVRAL	0.072102	0.71	Antigen = 0.8155 ( Probable ANTIGEN ).	defined as non-allergen	Non-Toxin	-0.04262
SLA-2*1101	1	5	13	9	APRYSVRAL	0.309158	0.14	Antigen = 0.8155 ( Probable ANTIGEN )	defined as non-allergen	Non-Toxin	-0.04262
SLA-1*1101	1	5	13	9	APRYSVRAL	0.072102	0.71	Antigen = 0.8155 ( Probable ANTIGEN )	defined as non-allergen	Non-Toxin	-0.04262
SLA-2*1101	1	12	20	9	APRYSVRAL	0.309158	0.14	Antigen = 0.8155 ( Probable ANTIGEN )	defined as non-allergen	Non-Toxin	-0.04262
SLA-1*1101	1	12	20	9	APRYSVRAL	0.072102	0.71	Antigen = 0.8155 ( Probable ANTIGEN )	defined as non-allergen	Non-Toxin	-0.04262
SLA-2*1101	1	5	13	9	APRYSVRAL	0.309158	0.14	Antigen = 0.8155 ( Probable ANTIGEN )	defined as non-allergen	Non-Toxin	-0.04262
SLA-1*1101	1	5	13	9	APRYSVRAL	0.072102	0.71	Antigen = 0.8155 ( Probable ANTIGEN )	defined as non-allergen	Non-Toxin	-0.04262
SLA-1*0401	1	7	15	9	ASDWFAPRY	0.978115	0.01	Antigen = 0.1487 ( Probable NON-ANTIGEN )	defined as allergen	Non-Toxin
SLA-2*0302	1	7	15	9	ASDWFAPRY	0.680069	0.02	Antigen = 0.1487 ( Probable NON-ANTIGEN )	defined as allergen	Non-Toxin
SLA-1*0202	1	7	15	9	ASDWFAPRY	0.730053	0.03	Antigen = 0.1487 ( Probable NON-ANTIGEN )	defined as allergen	Non-Toxin
SLA-1*0201	1	7	15	9	ASDWFAPRY	0.730053	0.03	Antigen = 0.1487 ( Probable NON-ANTIGEN )	defined as allergen	Non-Toxin
SLA-1*1301	1	7	15	9	ASDWFAPRY	0.718273	0.03	Antigen = 0.1487 ( Probable NON-ANTIGEN )	defined as allergen	Non-Toxin
SLA-2*1002	1	7	15	9	ASDWFAPRY	0.617372	0.03	Antigen = 0.1487 ( Probable NON-ANTIGEN )	defined as allergen	Non-Toxin
SLA-2*0102	1	7	15	9	ASDWFAPRY	0.440133	0.05	Antigen = 0.1487 ( Probable NON-ANTIGEN )	defined as allergen	Non-Toxin
SLA-1*0801	1	7	15	9	ASDWFAPRY	0.588252	0.06	Antigen = 0.1487 ( Probable NON-ANTIGEN )	defined as allergen	Non-Toxin
SLA-1*0601	1	7	15	9	ASDWFAPRY	0.547716	0.06	Antigen = 0.1487 ( Probable NON-ANTIGEN )	defined as allergen	Non-Toxin
SLA-1*0702	1	7	15	9	ASDWFAPRY	0.546401	0.12	Antigen = 0.1487 ( Probable NON-ANTIGEN )	defined as allergen	Non-Toxin
SLA-1*0701	1	7	15	9	ASDWFAPRY	0.546401	0.12	Antigen = 0.1487 ( Probable NON-ANTIGEN )	defined as allergen	Non-Toxin
SLA-2*0101	1	7	15	9	ASDWFAPRY	0.307227	0.14	Antigen = 0.1487 ( Probable NON-ANTIGEN )	defined as allergen	Non-Toxin
SLA-1*0501	1	7	15	9	ASDWFAPRY	0.562162	0.21	Antigen = 0.1487 ( Probable NON-ANTIGEN )	defined as allergen	Non-Toxin
SLA-2*1001	1	7	15	9	ASDWFAPRY	0.248121	0.3	Antigen = 0.1487 ( Probable NON-ANTIGEN )	defined as allergen	Non-Toxin
SLA-2*0501	1	7	15	9	ASDWFAPRY	0.051498	0.38	Antigen = 0.1487 ( Probable NON-ANTIGEN )	defined as allergen	Non-Toxin
SLA-3*0602	1	7	15	9	ASDWFAPRY	0.056493	0.44	Antigen = 0.1487 ( Probable NON-ANTIGEN )	defined as allergen	Non-Toxin
SLA-1*1201	1	7	15	9	ASDWFAPRY	0.372398	0.5	Antigen = 0.1487 ( Probable NON-ANTIGEN )	defined as allergen	Non-Toxin
SLA-1*0101	1	7	15	9	ASDWFAPRY	0.23578	0.55	Antigen = 0.1487 ( Probable NON-ANTIGEN )	defined as allergen	Non-Toxin
SLA-3*0601	1	7	15	9	ASDWFAPRY	0.158586	0.57	Antigen = 0.1487 ( Probable NON-ANTIGEN )	defined as allergen	Non-Toxin
SLA-3*0402	1	7	15	9	ASDWFAPRY	0.139288	0.67	Antigen = 0.1487 ( Probable NON-ANTIGEN )	defined as allergen	Non-Toxin
SLA-2*0301	1	7	15	9	ASDWFAPRY	0.139523	0.94	Antigen = 0.1487 ( Probable NON-ANTIGEN )	defined as allergen	Non-Toxin
SLA-3*0302	1	7	15	9	ASDWFAPRY	0.08683	0.97	Antigen = 0.1487 ( Probable NON-ANTIGEN )	defined as allergen	Non-Toxin
SLA-1*0401	1	7	15	9	ASDWFAPRY	0.978115	0.01	Antigen = 0.1487 ( Probable NON-ANTIGEN )	defined as allergen	Non-Toxin
SLA-2*0302	1	7	15	9	ASDWFAPRY	0.680069	0.02	Antigen = 0.1487 ( Probable NON-ANTIGEN )	defined as allergen	Non-Toxin
SLA-1*0202	1	7	15	9	ASDWFAPRY	0.730053	0.03	Antigen = 0.1487 ( Probable NON-ANTIGEN )	defined as allergen	Non-Toxin
SLA-1*0201	1	7	15	9	ASDWFAPRY	0.730053	0.03	Antigen = 0.1487 ( Probable NON-ANTIGEN )	defined as allergen	Non-Toxin
SLA-1*1301	1	7	15	9	ASDWFAPRY	0.718273	0.03	Antigen = 0.1487 ( Probable NON-ANTIGEN )	defined as allergen	Non-Toxin
SLA-2*1002	1	7	15	9	ASDWFAPRY	0.617372	0.03	Antigen = 0.1487 ( Probable NON-ANTIGEN )	defined as allergen	Non-Toxin
SLA-2*0102	1	7	15	9	ASDWFAPRY	0.440133	0.05	Antigen = 0.1487 ( Probable NON-ANTIGEN )	defined as allergen	Non-Toxin
SLA-1*0801	1	7	15	9	ASDWFAPRY	0.588252	0.06	Antigen = 0.1487 ( Probable NON-ANTIGEN )	defined as allergen	Non-Toxin
SLA-1*0601	1	7	15	9	ASDWFAPRY	0.547716	0.06	Antigen = 0.1487 ( Probable NON-ANTIGEN )	defined as allergen	Non-Toxin
SLA-1*0702	1	7	15	9	ASDWFAPRY	0.546401	0.12	Antigen = 0.1487 ( Probable NON-ANTIGEN )	defined as allergen	Non-Toxin
SLA-1*0701	1	7	15	9	ASDWFAPRY	0.546401	0.12	Antigen = 0.1487 ( Probable NON-ANTIGEN )	defined as allergen	Non-Toxin
SLA-2*0101	1	7	15	9	ASDWFAPRY	0.307227	0.14	Antigen = 0.1487 ( Probable NON-ANTIGEN )	defined as allergen	Non-Toxin
SLA-1*0501	1	7	15	9	ASDWFAPRY	0.562162	0.21	Antigen = 0.1487 ( Probable NON-ANTIGEN )	defined as allergen	Non-Toxin
SLA-2*1001	1	7	15	9	ASDWFAPRY	0.248121	0.3	Antigen = 0.1487 ( Probable NON-ANTIGEN )	defined as allergen	Non-Toxin
SLA-2*0501	1	7	15	9	ASDWFAPRY	0.051498	0.38	Antigen = 0.1487 ( Probable NON-ANTIGEN )	defined as allergen	Non-Toxin
SLA-3*0602	1	7	15	9	ASDWFAPRY	0.056493	0.44	Antigen = 0.1487 ( Probable NON-ANTIGEN )	defined as allergen	Non-Toxin
SLA-1*1201	1	7	15	9	ASDWFAPRY	0.372398	0.5	Antigen = 0.1487 ( Probable NON-ANTIGEN )	defined as allergen	Non-Toxin
SLA-1*0101	1	7	15	9	ASDWFAPRY	0.23578	0.55	Antigen = 0.1487 ( Probable NON-ANTIGEN )	defined as allergen	Non-Toxin
SLA-3*0601	1	7	15	9	ASDWFAPRY	0.158586	0.57	Antigen = 0.1487 ( Probable NON-ANTIGEN )	defined as allergen	Non-Toxin
SLA-3*0402	1	7	15	9	ASDWFAPRY	0.139288	0.67	Antigen = 0.1487 ( Probable NON-ANTIGEN )	defined as allergen	Non-Toxin
SLA-2*0301	1	7	15	9	ASDWFAPRY	0.139523	0.94	Antigen = 0.1487 ( Probable NON-ANTIGEN )	defined as allergen	Non-Toxin
SLA-3*0302	1	7	15	9	ASDWFAPRY	0.08683	0.97	Antigen = 0.1487 ( Probable NON-ANTIGEN )	defined as allergen	Non-Toxin
SLA-2*1201	1	7	15	9	ASYASYIRV	0.103381	0.12	Antigen = 0.2722 ( Probable NON-ANTIGEN )	defined as non-allergen	Non-Toxin
SLA-2*0301	1	7	15	9	ASYASYIRV	0.225657	0.38	Antigen = 0.2722 ( Probable NON-ANTIGEN )	defined as non-allergen	Non-Toxin
SLA-2*0501	1	7	15	9	ASYASYIRV	0.039415	0.57	Antigen = 0.2722 ( Probable NON-ANTIGEN )	defined as non-allergen	Non-Toxin
SLA-3*0602	1	7	15	9	ASYASYIRV	0.045986	0.59	Antigen = 0.2722 ( Probable NON-ANTIGEN )	defined as non-allergen	Non-Toxin
SLA-3*0101	1	7	15	9	ASYASYIRV	0.110635	0.76	Antigen = 0.2722 ( Probable NON-ANTIGEN )	defined as non-allergen	Non-Toxin
SLA-2*0701	1	7	15	9	ASYASYIRV	0.086578	0.77	Antigen = 0.2722 ( Probable NON-ANTIGEN )	defined as non-allergen	Non-Toxin
SLA-1*1201	1	7	15	9	ASYASYIRV	0.308157	0.89	Antigen = 0.2722 ( Probable NON-ANTIGEN )	defined as non-allergen	Non-Toxin
SLA-2*0302	1	7	15	9	ASYASYIRV	0.217319	0.91	Antigen = 0.2722 ( Probable NON-ANTIGEN )	defined as non-allergen	Non-Toxin
SLA-3*0402	1	7	15	9	ASYASYIRV	0.11427	0.93	Antigen = 0.2722 ( Probable NON-ANTIGEN )	defined as non-allergen	Non-Toxin
SLA-3*0401	1	7	15	9	ASYASYIRV	0.089953	0.93	Antigen = 0.2722 ( Probable NON-ANTIGEN )	defined as non-allergen	Non-Toxin
SLA-3*0601	1	7	15	9	ASYASYIRV	0.113421	0.97	Antigen = 0.2722 ( Probable NON-ANTIGEN )	defined as non-allergen	Non-Toxin
SLA-2*1201	1	7	15	9	ASYASYIRV	0.103381	0.12	Antigen = 0.2722 ( Probable NON-ANTIGEN )	defined as non-allergen	Non-Toxin
SLA-2*0301	1	7	15	9	ASYASYIRV	0.225657	0.38	Antigen = 0.2722 ( Probable NON-ANTIGEN )	defined as non-allergen	Non-Toxin
SLA-2*0501	1	7	15	9	ASYASYIRV	0.039415	0.57	Antigen = 0.2722 ( Probable NON-ANTIGEN )	defined as non-allergen	Non-Toxin
SLA-3*0602	1	7	15	9	ASYASYIRV	0.045986	0.59	Antigen = 0.2722 ( Probable NON-ANTIGEN )	defined as non-allergen	Non-Toxin
SLA-3*0101	1	7	15	9	ASYASYIRV	0.110635	0.76	Antigen = 0.2722 ( Probable NON-ANTIGEN )	defined as non-allergen	Non-Toxin
SLA-2*0701	1	7	15	9	ASYASYIRV	0.086578	0.77	Antigen = 0.2722 ( Probable NON-ANTIGEN )	defined as non-allergen	Non-Toxin
SLA-1*1201	1	7	15	9	ASYASYIRV	0.308157	0.89	Antigen = 0.2722 ( Probable NON-ANTIGEN )	defined as non-allergen	Non-Toxin
SLA-2*0302	1	7	15	9	ASYASYIRV	0.217319	0.91	Antigen = 0.2722 ( Probable NON-ANTIGEN )	defined as non-allergen	Non-Toxin
SLA-3*0402	1	7	15	9	ASYASYIRV	0.11427	0.93	Antigen = 0.2722 ( Probable NON-ANTIGEN )	defined as non-allergen	Non-Toxin
SLA-3*0401	1	7	15	9	ASYASYIRV	0.089953	0.93	Antigen = 0.2722 ( Probable NON-ANTIGEN )	defined as non-allergen	Non-Toxin
SLA-3*0601	1	7	15	9	ASYASYIRV	0.113421	0.97	Antigen = 0.2722 ( Probable NON-ANTIGEN )	defined as non-allergen	Non-Toxin
SLA-2*0301	1	2	10	9	ATLSRISSL	0.453082	0.05	Antigen = 0.6022 ( Probable ANTIGEN )	defined as non-allergen	Non-Toxin	-0.23067
SLA-1*1101	1	2	10	9	ATLSRISSL	0.203727	0.05	Antigen = 0.6022 ( Probable ANTIGEN )	defined as non-allergen	Non-Toxin	-0.23067
SLA-1*1201	1	2	10	9	ATLSRISSL	0.568443	0.08	Antigen = 0.6022 ( Probable ANTIGEN )	defined as non-allergen	Non-Toxin	-0.23067
SLA-2*1201	1	2	10	9	ATLSRISSL	0.118502	0.1	Antigen = 0.6022 ( Probable ANTIGEN )	defined as non-allergen	Non-Toxin	-0.23067
SLA-2*0701	1	2	10	9	ATLSRISSL	0.208238	0.11	Antigen = 0.6022 ( Probable ANTIGEN )	defined as non-allergen	Non-Toxin	-0.23067
SLA-3*0602	1	2	10	9	ATLSRISSL	0.106069	0.13	Antigen = 0.6022 ( Probable ANTIGEN )	defined as non-allergen	Non-Toxin	-0.23067
SLA-6*0105	1	2	10	9	ATLSRISSL	0.376371	0.14	Antigen = 0.6022 ( Probable ANTIGEN )	defined as non-allergen	Non-Toxin	-0.23067
SLA-6*0104	1	2	10	9	ATLSRISSL	0.376371	0.14	Antigen = 0.6022 ( Probable ANTIGEN )	defined as non-allergen	Non-Toxin	-0.23067
SLA-6*0103	1	2	10	9	ATLSRISSL	0.376371	0.14	Antigen = 0.6022 ( Probable ANTIGEN )	defined as non-allergen	Non-Toxin	-0.23067
SLA-6*0102	1	2	10	9	ATLSRISSL	0.376371	0.14	Antigen = 0.6022 ( Probable ANTIGEN )	defined as non-allergen	Non-Toxin	-0.23067
SLA-6*0101	1	2	10	9	ATLSRISSL	0.376371	0.14	Antigen = 0.6022 ( Probable ANTIGEN )	defined as non-allergen	Non-Toxin	-0.23067
SLA-3*0401	1	2	10	9	ATLSRISSL	0.265027	0.14	Antigen = 0.6022 ( Probable ANTIGEN )	defined as non-allergen	Non-Toxin	-0.23067
SLA-2*0501	1	2	10	9	ATLSRISSL	0.092133	0.15	Antigen = 0.6022 ( Probable ANTIGEN )	defined as non-allergen	Non-Toxin	-0.23067
SLA-3*0402	1	2	10	9	ATLSRISSL	0.272569	0.16	Antigen = 0.6022 ( Probable ANTIGEN )	defined as non-allergen	Non-Toxin	-0.23067
SLA-2*0102	1	2	10	9	ATLSRISSL	0.336781	0.2	Antigen = 0.6022 ( Probable ANTIGEN )	defined as non-allergen	Non-Toxin	-0.23067
SLA-3*0601	1	2	10	9	ATLSRISSL	0.246111	0.22	Antigen = 0.6022 ( Probable ANTIGEN )	defined as non-allergen	Non-Toxin	-0.23067
SLA-3*0701	1	2	10	9	ATLSRISSL	0.184958	0.22	Antigen = 0.6022 ( Probable ANTIGEN )	defined as non-allergen	Non-Toxin	-0.23067
SLA-3*0101	1	2	10	9	ATLSRISSL	0.202795	0.27	Antigen = 0.6022 ( Probable ANTIGEN )	defined as non-allergen	Non-Toxin	-0.23067
SLA-2*0502	1	2	10	9	ATLSRISSL	0.138253	0.33	Antigen = 0.6022 ( Probable ANTIGEN )	defined as non-allergen	Non-Toxin	-0.23067
SLA-3*0503	1	2	10	9	ATLSRISSL	0.248229	0.34	Antigen = 0.6022 ( Probable ANTIGEN )	defined as non-allergen	Non-Toxin	-0.23067
SLA-3*0502	1	2	10	9	ATLSRISSL	0.248229	0.34	Antigen = 0.6022 ( Probable ANTIGEN )	defined as non-allergen	Non-Toxin	-0.23067
SLA-3*0501	1	2	10	9	ATLSRISSL	0.248229	0.34	Antigen = 0.6022 ( Probable ANTIGEN )	defined as non-allergen	Non-Toxin	-0.23067
SLA-2*1001	1	2	10	9	ATLSRISSL	0.229005	0.34	Antigen = 0.6022 ( Probable ANTIGEN )	defined as non-allergen	Non-Toxin	-0.23067
SLA-2*0101	1	2	10	9	ATLSRISSL	0.222498	0.34	Antigen = 0.6022 ( Probable ANTIGEN )	defined as non-allergen	Non-Toxin	-0.23067
SLA-1*0202	1	2	10	9	ATLSRISSL	0.414485	0.44	Antigen = 0.6022 ( Probable ANTIGEN )	defined as non-allergen	Non-Toxin	-0.23067
SLA-1*0201	1	2	10	9	ATLSRISSL	0.414485	0.44	Antigen = 0.6022 ( Probable ANTIGEN )	defined as non-allergen	Non-Toxin	-0.23067
SLA-2*0302	1	2	10	9	ATLSRISSL	0.295707	0.45	Antigen = 0.6022 ( Probable ANTIGEN )	defined as non-allergen	Non-Toxin	-0.23067
SLA-2*1002	1	2	10	9	ATLSRISSL	0.188395	0.52	Antigen = 0.6022 ( Probable ANTIGEN )	defined as non-allergen	Non-Toxin	-0.23067
SLA-1*0601	1	2	10	9	ATLSRISSL	0.27503	0.53	Antigen = 0.6022 ( Probable ANTIGEN )	defined as non-allergen	Non-Toxin	-0.23067
SLA-2*1101	1	2	10	9	ATLSRISSL	0.146728	0.58	Antigen = 0.6022 ( Probable ANTIGEN )	defined as non-allergen	Non-Toxin	-0.23067
SLA-2*0401	1	2	10	9	ATLSRISSL	0.343597	0.7	Antigen = 0.6022 ( Probable ANTIGEN )	defined as non-allergen	Non-Toxin	-0.23067
SLA-3*0304	1	2	10	9	ATLSRISSL	0.07635	0.75	Antigen = 0.6022 ( Probable ANTIGEN )	defined as non-allergen	Non-Toxin	-0.23067
SLA-2*0202	1	2	10	9	ATLSRISSL	0.070999	0.84	Antigen = 0.6022 ( Probable ANTIGEN )	defined as non-allergen	Non-Toxin	-0.23067
SLA-2*0201	1	2	10	9	ATLSRISSL	0.070999	0.84	Antigen = 0.6022 ( Probable ANTIGEN )	defined as non-allergen	Non-Toxin	-0.23067
SLA-1*0101	1	2	10	9	ATLSRISSL	0.176099	0.97	Antigen = 0.6022 ( Probable ANTIGEN )	defined as non-allergen	Non-Toxin	-0.23067
SLA-2*0301	1	2	10	9	ATLSRISSL	0.453082	0.05	Antigen = 0.6022 ( Probable ANTIGEN )	defined as non-allergen	Non-Toxin	-0.23067
SLA-1*1101	1	2	10	9	ATLSRISSL	0.203727	0.05	Antigen = 0.6022 ( Probable ANTIGEN )	defined as non-allergen	Non-Toxin	-0.23067
SLA-1*1201	1	2	10	9	ATLSRISSL	0.568443	0.08	Antigen = 0.6022 ( Probable ANTIGEN )	defined as non-allergen	Non-Toxin	-0.23067
SLA-2*1201	1	2	10	9	ATLSRISSL	0.118502	0.1	Antigen = 0.6022 ( Probable ANTIGEN )	defined as non-allergen	Non-Toxin	-0.23067
SLA-2*0701	1	2	10	9	ATLSRISSL	0.208238	0.11	Antigen = 0.6022 ( Probable ANTIGEN )	defined as non-allergen	Non-Toxin	-0.23067
SLA-3*0602	1	2	10	9	ATLSRISSL	0.106069	0.13	Antigen = 0.6022 ( Probable ANTIGEN )	defined as non-allergen	Non-Toxin	-0.23067
SLA-6*0105	1	2	10	9	ATLSRISSL	0.376371	0.14	Antigen = 0.6022 ( Probable ANTIGEN )	defined as non-allergen	Non-Toxin	-0.23067
SLA-6*0104	1	2	10	9	ATLSRISSL	0.376371	0.14	Antigen = 0.6022 ( Probable ANTIGEN )	defined as non-allergen	Non-Toxin	-0.23067
SLA-6*0103	1	2	10	9	ATLSRISSL	0.376371	0.14	Antigen = 0.6022 ( Probable ANTIGEN )	defined as non-allergen	Non-Toxin	-0.23067
SLA-6*0102	1	2	10	9	ATLSRISSL	0.376371	0.14	Antigen = 0.6022 ( Probable ANTIGEN )	defined as non-allergen	Non-Toxin	-0.23067
SLA-6*0101	1	2	10	9	ATLSRISSL	0.376371	0.14	Antigen = 0.6022 ( Probable ANTIGEN )	defined as non-allergen	Non-Toxin	-0.23067
SLA-3*0401	1	2	10	9	ATLSRISSL	0.265027	0.14	Antigen = 0.6022 ( Probable ANTIGEN )	defined as non-allergen	Non-Toxin	-0.23067
SLA-2*0501	1	2	10	9	ATLSRISSL	0.092133	0.15	Antigen = 0.6022 ( Probable ANTIGEN )	defined as non-allergen	Non-Toxin	-0.23067
SLA-3*0402	1	2	10	9	ATLSRISSL	0.272569	0.16	Antigen = 0.6022 ( Probable ANTIGEN )	defined as non-allergen	Non-Toxin	-0.23067
SLA-2*0102	1	2	10	9	ATLSRISSL	0.336781	0.2	Antigen = 0.6022 ( Probable ANTIGEN )	defined as non-allergen	Non-Toxin	-0.23067
SLA-3*0601	1	2	10	9	ATLSRISSL	0.246111	0.22	Antigen = 0.6022 ( Probable ANTIGEN )	defined as non-allergen	Non-Toxin	-0.23067
SLA-3*0701	1	2	10	9	ATLSRISSL	0.184958	0.22	Antigen = 0.6022 ( Probable ANTIGEN )	defined as non-allergen	Non-Toxin	-0.23067
SLA-3*0101	1	2	10	9	ATLSRISSL	0.202795	0.27	Antigen = 0.6022 ( Probable ANTIGEN )	defined as non-allergen	Non-Toxin	-0.23067
SLA-2*0502	1	2	10	9	ATLSRISSL	0.138253	0.33	Antigen = 0.6022 ( Probable ANTIGEN )	defined as non-allergen	Non-Toxin	-0.23067
SLA-3*0503	1	2	10	9	ATLSRISSL	0.248229	0.34	Antigen = 0.6022 ( Probable ANTIGEN )	defined as non-allergen	Non-Toxin	-0.23067
SLA-3*0502	1	2	10	9	ATLSRISSL	0.248229	0.34	Antigen = 0.6022 ( Probable ANTIGEN )	defined as non-allergen	Non-Toxin	-0.23067
SLA-3*0501	1	2	10	9	ATLSRISSL	0.248229	0.34	Antigen = 0.6022 ( Probable ANTIGEN )	defined as non-allergen	Non-Toxin	-0.23067
SLA-2*1001	1	2	10	9	ATLSRISSL	0.229005	0.34	Antigen = 0.6022 ( Probable ANTIGEN )	defined as non-allergen	Non-Toxin	-0.23067
SLA-2*0101	1	2	10	9	ATLSRISSL	0.222498	0.34	Antigen = 0.6022 ( Probable ANTIGEN )	defined as non-allergen	Non-Toxin	-0.23067
SLA-1*0202	1	2	10	9	ATLSRISSL	0.414485	0.44	Antigen = 0.6022 ( Probable ANTIGEN )	defined as non-allergen	Non-Toxin	-0.23067
SLA-1*0201	1	2	10	9	ATLSRISSL	0.414485	0.44	Antigen = 0.6022 ( Probable ANTIGEN )	defined as non-allergen	Non-Toxin	-0.23067
SLA-2*0302	1	2	10	9	ATLSRISSL	0.295707	0.45	Antigen = 0.6022 ( Probable ANTIGEN )	defined as non-allergen	Non-Toxin	-0.23067
SLA-2*1002	1	2	10	9	ATLSRISSL	0.188395	0.52	Antigen = 0.6022 ( Probable ANTIGEN )	defined as non-allergen	Non-Toxin	-0.23067
SLA-1*0601	1	2	10	9	ATLSRISSL	0.27503	0.53	Antigen = 0.6022 ( Probable ANTIGEN )	defined as non-allergen	Non-Toxin	-0.23067
SLA-2*1101	1	2	10	9	ATLSRISSL	0.146728	0.58	Antigen = 0.6022 ( Probable ANTIGEN )	defined as non-allergen	Non-Toxin	-0.23067
SLA-2*0401	1	2	10	9	ATLSRISSL	0.343597	0.7	Antigen = 0.6022 ( Probable ANTIGEN )	defined as non-allergen	Non-Toxin	-0.23067
SLA-3*0304	1	2	10	9	ATLSRISSL	0.07635	0.75	Antigen = 0.6022 ( Probable ANTIGEN )	defined as non-allergen	Non-Toxin	-0.23067
SLA-2*0202	1	2	10	9	ATLSRISSL	0.070999	0.84	Antigen = 0.6022 ( Probable ANTIGEN )	defined as non-allergen	Non-Toxin	-0.23067
SLA-2*0201	1	2	10	9	ATLSRISSL	0.070999	0.84	Antigen = 0.6022 ( Probable ANTIGEN )	defined as non-allergen	Non-Toxin	-0.23067
SLA-1*0101	1	2	10	9	ATLSRISSL	0.176099	0.97	Antigen = 0.6022 ( Probable ANTIGEN )	defined as non-allergen	Non-Toxin	-0.23067
SLA-2*0701	1	9	17	9	DWFAPRYSV	0.075783	0.95	Antigen = 0.2169 ( Probable NON-ANTIGEN ).	defined as non-allergen	Non-Toxin
SLA-2*0701	1	2	10	9	DWFAPRYSV	0.075783	0.95	Antigen = 0.2169 ( Probable NON-ANTIGEN )	defined as non-allergen	Non-Toxin
SLA-2*0701	1	9	17	9	DWFAPRYSV	0.075783	0.95	Antigen = 0.2169 ( Probable NON-ANTIGEN )	defined as non-allergen	Non-Toxin
SLA-2*0701	1	2	10	9	DWFAPRYSV	0.075783	0.95	Antigen = 0.2169 ( Probable NON-ANTIGEN ).	defined as non-allergen	Non-Toxin
SLA-1*1201	1	6	14	9	FASDWFAPR	0.349663	0.62	Antigen = -0.1899 ( Probable NON-ANTIGEN )	defined as allergen	Non-Toxin
SLA-1*1201	1	6	14	9	FASDWFAPR	0.349663	0.62	Antigen = -0.1899 ( Probable NON-ANTIGEN ).	defined as allergen	Non-Toxin
SLA-1*0702	1	6	15	10	FASDWFAPRY	0.391612	0.24	Antigen = -0.1345 ( Probable NON-ANTIGEN )	defined as allergen	Non-Toxin
SLA-1*0701	1	6	15	10	FASDWFAPRY	0.391612	0.24	Antigen = -0.1345 ( Probable NON-ANTIGEN )	defined as allergen	Non-Toxin
SLA-2*0302	1	6	15	10	FASDWFAPRY	0.334302	0.33	Antigen = -0.1345 ( Probable NON-ANTIGEN )	defined as allergen	Non-Toxin
SLA-1*0401	1	6	15	10	FASDWFAPRY	0.623555	0.4	Antigen = -0.1345 ( Probable NON-ANTIGEN )	defined as allergen	Non-Toxin
SLA-2*0101	1	6	15	10	FASDWFAPRY	0.197167	0.46	Antigen = -0.1345 ( Probable NON-ANTIGEN )	defined as allergen	Non-Toxin
SLA-2*1002	1	6	15	10	FASDWFAPRY	0.191908	0.51	Antigen = -0.1345 ( Probable NON-ANTIGEN )	defined as allergen	Non-Toxin
SLA-1*0801	1	6	15	10	FASDWFAPRY	0.217459	0.56	Antigen = -0.1345 ( Probable NON-ANTIGEN )	defined as allergen	Non-Toxin
SLA-1*0202	1	6	15	10	FASDWFAPRY	0.372693	0.59	Antigen = -0.1345 ( Probable NON-ANTIGEN )	defined as allergen	Non-Toxin
SLA-1*0201	1	6	15	10	FASDWFAPRY	0.372693	0.59	Antigen = -0.1345 ( Probable NON-ANTIGEN )	defined as allergen	Non-Toxin
SLA-2*1001	1	6	15	10	FASDWFAPRY	0.146131	0.72	Antigen = -0.1345 ( Probable NON-ANTIGEN )	defined as allergen	Non-Toxin
SLA-1*1301	1	6	15	10	FASDWFAPRY	0.276914	0.82	Antigen = -0.1345 ( Probable NON-ANTIGEN )	defined as allergen	Non-Toxin
SLA-1*0702	1	6	15	10	FASDWFAPRY	0.391612	0.24	Antigen = -0.1345 ( Probable NON-ANTIGEN )	defined as allergen	Non-Toxin
SLA-1*0701	1	6	15	10	FASDWFAPRY	0.391612	0.24	Antigen = -0.1345 ( Probable NON-ANTIGEN )	defined as allergen	Non-Toxin
SLA-2*0302	1	6	15	10	FASDWFAPRY	0.334302	0.33	Antigen = -0.1345 ( Probable NON-ANTIGEN )	defined as allergen	Non-Toxin
SLA-1*0401	1	6	15	10	FASDWFAPRY	0.623555	0.4	Antigen = -0.1345 ( Probable NON-ANTIGEN )	defined as allergen	Non-Toxin
SLA-2*0101	1	6	15	10	FASDWFAPRY	0.197167	0.46	Antigen = -0.1345 ( Probable NON-ANTIGEN )	defined as allergen	Non-Toxin
SLA-2*1002	1	6	15	10	FASDWFAPRY	0.191908	0.51	Antigen = -0.1345 ( Probable NON-ANTIGEN )	defined as allergen	Non-Toxin
SLA-1*0801	1	6	15	10	FASDWFAPRY	0.217459	0.56	Antigen = -0.1345 ( Probable NON-ANTIGEN )	defined as allergen	Non-Toxin
SLA-1*0202	1	6	15	10	FASDWFAPRY	0.372693	0.59	Antigen = -0.1345 ( Probable NON-ANTIGEN )	defined as allergen	Non-Toxin
SLA-1*0201	1	6	15	10	FASDWFAPRY	0.372693	0.59	Antigen = -0.1345 ( Probable NON-ANTIGEN )	defined as allergen	Non-Toxin
SLA-2*1001	1	6	15	10	FASDWFAPRY	0.146131	0.72	Antigen = -0.1345 ( Probable NON-ANTIGEN )	defined as allergen	Non-Toxin
SLA-1*1301	1	6	15	10	FASDWFAPRY	0.276914	0.82	Antigen = -0.1345 ( Probable NON-ANTIGEN )	defined as allergen	Non-Toxin
SLA-2*0101	1	1	9	9	FTWYQLASY	0.403242	0.06	Antigen = 0.9060 ( Probable ANTIGEN ).	defined as non-allergen	Non-Toxin	-0.1187
SLA-2*1001	1	1	9	9	FTWYQLASY	0.376215	0.1	Antigen = 0.9060 ( Probable ANTIGEN ).	defined as non-allergen	Non-Toxin	-0.1187
SLA-2*0401	1	1	9	9	FTWYQLASY	0.573613	0.12	Antigen = 0.9060 ( Probable ANTIGEN ).	defined as non-allergen	Non-Toxin	-0.1187
SLA-1*0702	1	1	9	9	FTWYQLASY	0.528565	0.13	Antigen = 0.9060 ( Probable ANTIGEN ).	defined as non-allergen	Non-Toxin	-0.1187
SLA-1*0202	1	1	9	9	FTWYQLASY	0.534498	0.17	Antigen = 0.9060 ( Probable ANTIGEN ).	defined as non-allergen	Non-Toxin	-0.1187
SLA-1*0201	1	1	9	9	FTWYQLASY	0.534498	0.17	Antigen = 0.9060 ( Probable ANTIGEN ).	defined as non-allergen	Non-Toxin	-0.1187
SLA-1*0801	1	1	9	9	FTWYQLASY	0.41229	0.17	Antigen = 0.9060 ( Probable ANTIGEN ).	defined as non-allergen	Non-Toxin	-0.1187
SLA-2*1002	1	1	9	9	FTWYQLASY	0.335316	0.17	Antigen = 0.9060 ( Probable ANTIGEN ).	defined as non-allergen	Non-Toxin	-0.1187
SLA-2*0302	1	1	9	9	FTWYQLASY	0.384034	0.21	Antigen = 0.9060 ( Probable ANTIGEN ).	defined as non-allergen	Non-Toxin	-0.1187
SLA-2*0102	1	1	9	9	FTWYQLASY	0.31374	0.25	Antigen = 0.9060 ( Probable ANTIGEN ).	defined as non-allergen	Non-Toxin	-0.1187
SLA-2*0402	1	1	9	9	FTWYQLASY	0.261526	0.4	Antigen = 0.9060 ( Probable ANTIGEN ).	defined as non-allergen	Non-Toxin	-0.1187
SLA-1*0401	1	1	9	9	FTWYQLASY	0.524056	0.57	Antigen = 0.9060 ( Probable ANTIGEN ).	defined as non-allergen	Non-Toxin	-0.1187
SLA-1*0501	1	1	9	9	FTWYQLASY	0.40782	0.62	Antigen = 0.9060 ( Probable ANTIGEN ).	defined as non-allergen	Non-Toxin	-0.1187
SLA-1*1201	1	1	9	9	FTWYQLASY	0.324251	0.76	Antigen = 0.9060 ( Probable ANTIGEN ).	defined as non-allergen	Non-Toxin	-0.1187
SLA-1*1301	1	1	9	9	FTWYQLASY	0.283487	0.8	Antigen = 0.9060 ( Probable ANTIGEN ).	defined as non-allergen	Non-Toxin	-0.1187
SLA-2*0101	1	1	9	9	FTWYQLASY	0.403242	0.06	Antigen = 0.9060 ( Probable ANTIGEN )	defined as non-allergen	Non-Toxin	-0.1187
SLA-2*1001	1	1	9	9	FTWYQLASY	0.376215	0.1	Antigen = 0.9060 ( Probable ANTIGEN )	defined as non-allergen	Non-Toxin	-0.1187
SLA-2*0401	1	1	9	9	FTWYQLASY	0.573613	0.12	Antigen = 0.9060 ( Probable ANTIGEN )	defined as non-allergen	Non-Toxin	-0.1187
SLA-1*0702	1	1	9	9	FTWYQLASY	0.528565	0.13	Antigen = 0.9060 ( Probable ANTIGEN )	defined as non-allergen	Non-Toxin	-0.1187
SLA-1*0202	1	1	9	9	FTWYQLASY	0.534498	0.17	Antigen = 0.9060 ( Probable ANTIGEN )	defined as non-allergen	Non-Toxin	-0.1187
SLA-1*0201	1	1	9	9	FTWYQLASY	0.534498	0.17	Antigen = 0.9060 ( Probable ANTIGEN )	defined as non-allergen	Non-Toxin	-0.1187
SLA-1*0801	1	1	9	9	FTWYQLASY	0.41229	0.17	Antigen = 0.9060 ( Probable ANTIGEN )	defined as non-allergen	Non-Toxin	-0.1187
SLA-2*1002	1	1	9	9	FTWYQLASY	0.335316	0.17	Antigen = 0.9060 ( Probable ANTIGEN )	defined as non-allergen	Non-Toxin	-0.1187
SLA-2*0302	1	1	9	9	FTWYQLASY	0.384034	0.21	Antigen = 0.9060 ( Probable ANTIGEN )	defined as non-allergen	Non-Toxin	-0.1187
SLA-2*0102	1	1	9	9	FTWYQLASY	0.31374	0.25	Antigen = 0.9060 ( Probable ANTIGEN )	defined as non-allergen	Non-Toxin	-0.1187
SLA-2*0402	1	1	9	9	FTWYQLASY	0.261526	0.4	Antigen = 0.9060 ( Probable ANTIGEN )	defined as non-allergen	Non-Toxin	-0.1187
SLA-1*0401	1	1	9	9	FTWYQLASY	0.524056	0.57	Antigen = 0.9060 ( Probable ANTIGEN )	defined as non-allergen	Non-Toxin	-0.1187
SLA-1*0501	1	1	9	9	FTWYQLASY	0.40782	0.62	Antigen = 0.9060 ( Probable ANTIGEN )	defined as non-allergen	Non-Toxin	-0.1187
SLA-1*1201	1	1	9	9	FTWYQLASY	0.324251	0.76	Antigen = 0.9060 ( Probable ANTIGEN )	defined as non-allergen	Non-Toxin	-0.1187
SLA-1*1301	1	1	9	9	FTWYQLASY	0.283487	0.8	Antigen = 0.9060 ( Probable ANTIGEN )	defined as non-allergen	Non-Toxin	-0.1187
SLA-2*0202	1	2	10	9	GQAAWKQVV	0.06999	0.84	Antigen = 0.5919 ( Probable ANTIGEN ).	defined as non-allergen	Non-Toxin	-0.00887
SLA-2*0201	1	2	10	9	GQAAWKQVV	0.06999	0.84	Antigen = 0.5919 ( Probable ANTIGEN ).	defined as non-allergen	Non-Toxin	-0.00887
SLA-3*0503	1	2	10	9	GQAAWKQVV	0.16884	0.85	Antigen = 0.5919 ( Probable ANTIGEN ).	defined as non-allergen	Non-Toxin	-0.00887
SLA-3*0502	1	2	10	9	GQAAWKQVV	0.16884	0.85	Antigen = 0.5919 ( Probable ANTIGEN ).	defined as non-allergen	Non-Toxin	-0.00887
SLA-3*0501	1	2	10	9	GQAAWKQVV	0.16884	0.85	Antigen = 0.5919 ( Probable ANTIGEN ).	defined as non-allergen	Non-Toxin	-0.00887
SLA-2*0202	1	2	10	9	GQAAWKQVV	0.06999	0.84	Antigen = 0.5919 ( Probable ANTIGEN )	defined as non-allergen	Non-Toxin	-0.00887
SLA-2*0201	1	2	10	9	GQAAWKQVV	0.06999	0.84	Antigen = 0.5919 ( Probable ANTIGEN )	defined as non-allergen	Non-Toxin	-0.00887
SLA-3*0503	1	2	10	9	GQAAWKQVV	0.16884	0.85	Antigen = 0.5919 ( Probable ANTIGEN )	defined as non-allergen	Non-Toxin	-0.00887
SLA-3*0502	1	2	10	9	GQAAWKQVV	0.16884	0.85	Antigen = 0.5919 ( Probable ANTIGEN )	defined as non-allergen	Non-Toxin	-0.00887
SLA-3*0501	1	2	10	9	GQAAWKQVV	0.16884	0.85	Antigen = 0.5919 ( Probable ANTIGEN )	defined as non-allergen	Non-Toxin	-0.00887
SLA-2*0202	1	2	10	9	GQAAWKQVV	0.06999	0.84	Antigen = 0.5919 ( Probable ANTIGEN ).	defined as non-allergen	Non-Toxin	-0.00887
SLA-2*0201	1	2	10	9	GQAAWKQVV	0.06999	0.84	Antigen = 0.5919 ( Probable ANTIGEN ).	defined as non-allergen	Non-Toxin	-0.00887
SLA-3*0503	1	2	10	9	GQAAWKQVV	0.16884	0.85	Antigen = 0.5919 ( Probable ANTIGEN ).	defined as non-allergen	Non-Toxin	-0.00887
SLA-3*0502	1	2	10	9	GQAAWKQVV	0.16884	0.85	Antigen = 0.5919 ( Probable ANTIGEN ).	defined as non-allergen	Non-Toxin	-0.00887
SLA-3*0501	1	2	10	9	GQAAWKQVV	0.16884	0.85	Antigen = 0.5919 ( Probable ANTIGEN ).	defined as non-allergen	Non-Toxin	-0.00887
SLA-2*0202	1	2	10	9	GQAAWKQVV	0.06999	0.84	Antigen = 0.5919 ( Probable ANTIGEN )	defined as non-allergen	Non-Toxin	-0.00887
SLA-2*0201	1	2	10	9	GQAAWKQVV	0.06999	0.84	Antigen = 0.5919 ( Probable ANTIGEN )	defined as non-allergen	Non-Toxin	-0.00887
SLA-3*0503	1	2	10	9	GQAAWKQVV	0.16884	0.85	Antigen = 0.5919 ( Probable ANTIGEN )	defined as non-allergen	Non-Toxin	-0.00887
SLA-3*0502	1	2	10	9	GQAAWKQVV	0.16884	0.85	Antigen = 0.5919 ( Probable ANTIGEN )	defined as non-allergen	Non-Toxin	-0.00887
SLA-3*0501	1	2	10	9	GQAAWKQVV	0.16884	0.85	Antigen = 0.5919 ( Probable ANTIGEN )	defined as non-allergen	Non-Toxin	-0.00887
SLA-1*0501	1	2	10	9	GWLSFASDW	0.381444	0.73	Antigen = 0.6165 ( Probable ANTIGEN ).	defined as non-allergen	Non-Toxin	-0.1459
SLA-1*0501	1	2	10	9	GWLSFASDW	0.381444	0.73	Antigen = 0.6165 ( Probable ANTIGEN )	defined as non-allergen	Non-Toxin	-0.1459
SLA-2*0202	1	10	18	9	IEAETCKYL	0.200383	0.16	Antigen = -0.6404 ( Probable NON-ANTIGEN )	defined as non-allergen	Non-Toxin
SLA-2*0201	1	10	18	9	IEAETCKYL	0.200383	0.16	Antigen = -0.6404 ( Probable NON-ANTIGEN )	defined as non-allergen	Non-Toxin
SLA-2*0601	1	10	18	9	IEAETCKYL	0.328355	0.17	Antigen = -0.6404 ( Probable NON-ANTIGEN )	defined as non-allergen	Non-Toxin
SLA-6*0105	1	10	18	9	IEAETCKYL	0.306101	0.29	Antigen = -0.6404 ( Probable NON-ANTIGEN )	defined as non-allergen	Non-Toxin
SLA-6*0104	1	10	18	9	IEAETCKYL	0.306101	0.29	Antigen = -0.6404 ( Probable NON-ANTIGEN )	defined as non-allergen	Non-Toxin
SLA-6*0103	1	10	18	9	IEAETCKYL	0.306101	0.29	Antigen = -0.6404 ( Probable NON-ANTIGEN )	defined as non-allergen	Non-Toxin
SLA-6*0102	1	10	18	9	IEAETCKYL	0.306101	0.29	Antigen = -0.6404 ( Probable NON-ANTIGEN )	defined as non-allergen	Non-Toxin
SLA-6*0101	1	10	18	9	IEAETCKYL	0.306101	0.29	Antigen = -0.6404 ( Probable NON-ANTIGEN )	defined as non-allergen	Non-Toxin
SLA-2*0202	1	10	18	9	IEAETCKYL	0.200383	0.16	Antigen = -0.6404 ( Probable NON-ANTIGEN )	defined as non-allergen	Non-Toxin
SLA-2*0201	1	10	18	9	IEAETCKYL	0.200383	0.16	Antigen = -0.6404 ( Probable NON-ANTIGEN )	defined as non-allergen	Non-Toxin
SLA-2*0601	1	10	18	9	IEAETCKYL	0.328355	0.17	Antigen = -0.6404 ( Probable NON-ANTIGEN )	defined as non-allergen	Non-Toxin
SLA-6*0105	1	10	18	9	IEAETCKYL	0.306101	0.29	Antigen = -0.6404 ( Probable NON-ANTIGEN )	defined as non-allergen	Non-Toxin
SLA-6*0104	1	10	18	9	IEAETCKYL	0.306101	0.29	Antigen = -0.6404 ( Probable NON-ANTIGEN )	defined as non-allergen	Non-Toxin
SLA-6*0103	1	10	18	9	IEAETCKYL	0.306101	0.29	Antigen = -0.6404 ( Probable NON-ANTIGEN )	defined as non-allergen	Non-Toxin
SLA-6*0102	1	10	18	9	IEAETCKYL	0.306101	0.29	Antigen = -0.6404 ( Probable NON-ANTIGEN )	defined as non-allergen	Non-Toxin
SLA-6*0101	1	10	18	9	IEAETCKYL	0.306101	0.29	Antigen = -0.6404 ( Probable NON-ANTIGEN )	defined as non-allergen	Non-Toxin
SLA-2*0701	1	6	14	9	IFSSVASSV	0.089154	0.74	Antigen = -0.0269 ( Probable NON-ANTIGEN )	defined as allergen	Non-Toxin
SLA-2*0701	1	4	12	9	IFSSVASSV	0.089154	0.74	Antigen = -0.0269 ( Probable NON-ANTIGEN )	defined as allergen	Non-Toxin
SLA-2*0701	1	6	14	9	IFSSVASSV	0.089154	0.74	Antigen = -0.0269 ( Probable NON-ANTIGEN )	defined as allergen	Non-Toxin
SLA-2*0701	1	4	12	9	IFSSVASSV	0.089154	0.74	Antigen = -0.0269 ( Probable NON-ANTIGEN )	defined as allergen	Non-Toxin
SLA-2*0701	1	6	16	11	IFSSVASSVTL	0.105185	0.55	Antigen = 0.2819 ( Probable NON-ANTIGEN )	defined as allergen	Non-Toxin
SLA-2*0701	1	4	14	11	IFSSVASSVTL	0.105185	0.55	Antigen = 0.2819 ( Probable NON-ANTIGEN )	defined as allergen	Non-Toxin
SLA-2*0701	1	6	16	11	IFSSVASSVTL	0.105185	0.55	Antigen = 0.2819 ( Probable NON-ANTIGEN )	defined as allergen	Non-Toxin
SLA-2*0701	1	4	14	11	IFSSVASSVTL	0.105185	0.55	Antigen = 0.2819 ( Probable NON-ANTIGEN )	defined as allergen	Non-Toxin
SLA-2*0202	1	7	15	9	KQVVSEATL	0.25789	0.08	Antigen = -0.0997 ( Probable NON-ANTIGEN ).	defined as non-allergen	Non-Toxin
SLA-2*0201	1	7	15	9	KQVVSEATL	0.25789	0.08	Antigen = -0.0997 ( Probable NON-ANTIGEN ).	defined as non-allergen	Non-Toxin
SLA-6*0105	1	7	15	9	KQVVSEATL	0.3151	0.26	Antigen = -0.0997 ( Probable NON-ANTIGEN ).	defined as non-allergen	Non-Toxin
SLA-6*0104	1	7	15	9	KQVVSEATL	0.3151	0.26	Antigen = -0.0997 ( Probable NON-ANTIGEN ).	defined as non-allergen	Non-Toxin
SLA-6*0103	1	7	15	9	KQVVSEATL	0.3151	0.26	Antigen = -0.0997 ( Probable NON-ANTIGEN ).	defined as non-allergen	Non-Toxin
SLA-6*0102	1	7	15	9	KQVVSEATL	0.3151	0.26	Antigen = -0.0997 ( Probable NON-ANTIGEN ).	defined as non-allergen	Non-Toxin
SLA-6*0101	1	7	15	9	KQVVSEATL	0.3151	0.26	Antigen = -0.0997 ( Probable NON-ANTIGEN ).	defined as non-allergen	Non-Toxin
SLA-3*0503	1	7	15	9	KQVVSEATL	0.196326	0.62	Antigen = -0.0997 ( Probable NON-ANTIGEN ).	defined as non-allergen	Non-Toxin
SLA-3*0502	1	7	15	9	KQVVSEATL	0.196326	0.62	Antigen = -0.0997 ( Probable NON-ANTIGEN ).	defined as non-allergen	Non-Toxin
SLA-3*0501	1	7	15	9	KQVVSEATL	0.196326	0.62	Antigen = -0.0997 ( Probable NON-ANTIGEN ).	defined as non-allergen	Non-Toxin
SLA-2*0301	1	7	15	9	KQVVSEATL	0.179142	0.62	Antigen = -0.0997 ( Probable NON-ANTIGEN ).	defined as non-allergen	Non-Toxin
								ORF2B
allele	seq_num	start	end	length	peptide	score	rank	Antigenecity	Allergenecity	toxicity	Immunogenecity
SLA-2*1201	1	7	15	9	DAFTFLVSI	0.085005	0.17	Antigen = -0.2653 ( Probable NON-ANTIGEN ).	defined as non-allergen	Non-Toxin
SLA-2*0502	1	7	15	9	DAFTFLVSI	0.12493	0.38	Antigen = -0.2653 ( Probable NON-ANTIGEN ).	defined as non-allergen	Non-Toxin
SLA-1*1101	1	7	15	9	DAFTFLVSI	0.062039	0.91	Antigen = -0.2653 ( Probable NON-ANTIGEN ).	defined as non-allergen	Non-Toxin
SLA-1*0501	1	11	18	8	FGFTVAGW	0.336894	0.97	Antigen = 1.3285 ( Probable ANTIGEN )	defined as allergen	Non-Toxin
SLA-2*1201	1	13	21	9	FTVAGWLLV	0.035954	0.62	Antigen = -0.0962 ( Probable NON-ANTIGEN )	defined as allergen	Non-Toxin
SLA-2*0301	1	5	12	8	FVDAFTFL	0.257793	0.29	Antigen = -0.5898 ( Probable NON-ANTIGEN )	defined as non-allergen	Non-Toxin
SLA-1*0101	1	5	12	8	FVDAFTFL	0.249915	0.48	Antigen = -0.5898 ( Probable NON-ANTIGEN )	defined as non-allergen	Non-Toxin
SLA-1*0202	1	5	12	8	FVDAFTFL	0.295126	0.98	Antigen = -0.5898 ( Probable NON-ANTIGEN )	defined as non-allergen	Non-Toxin
SLA-1*0201	1	5	12	8	FVDAFTFL	0.295126	0.98	Antigen = -0.5898 ( Probable NON-ANTIGEN )	defined as non-allergen	Non-Toxin
SLA-2*0301	1	3	10	8	FVDAFTFL	0.257793	0.29	Antigen = -0.5898 ( Probable NON-ANTIGEN )	defined as non-allergen	Non-Toxin
SLA-1*0101	1	3	10	8	FVDAFTFL	0.249915	0.48	Antigen = -0.5898 ( Probable NON-ANTIGEN )	defined as non-allergen	Non-Toxin
SLA-1*0202	1	3	10	8	FVDAFTFL	0.295126	0.98	Antigen = -0.5898 ( Probable NON-ANTIGEN )	defined as non-allergen	Non-Toxin
SLA-1*0201	1	3	10	8	FVDAFTFL	0.295126	0.98	Antigen = -0.5898 ( Probable NON-ANTIGEN )	defined as non-allergen	Non-Toxin
SLA-2*0301	1	5	13	9	FVDAFTFLV	0.271757	0.26	Antigen = -0.5747 ( Probable NON-ANTIGEN )	defined as non-allergen	Non-Toxin
SLA-1*0101	1	5	13	9	FVDAFTFLV	0.299252	0.3	Antigen = -0.5747 ( Probable NON-ANTIGEN )	defined as non-allergen	Non-Toxin
SLA-2*1201	1	5	13	9	FVDAFTFLV	0.04341	0.47	Antigen = -0.5747 ( Probable NON-ANTIGEN )	defined as non-allergen	Non-Toxin
SLA-2*0502	1	5	13	9	FVDAFTFLV	0.104469	0.54	Antigen = -0.5747 ( Probable NON-ANTIGEN )	defined as non-allergen	Non-Toxin
SLA-2*0701	1	5	13	9	FVDAFTFLV	0.097278	0.65	Antigen = -0.5747 ( Probable NON-ANTIGEN )	defined as non-allergen	Non-Toxin
SLA-2*1002	1	5	13	9	FVDAFTFLV	0.130044	0.9	Antigen = -0.5747 ( Probable NON-ANTIGEN )	defined as non-allergen	Non-Toxin
SLA-2*0301	1	3	11	9	FVDAFTFLV	0.271757	0.26	Antigen = -0.5747 ( Probable NON-ANTIGEN )	defined as non-allergen	Non-Toxin
SLA-1*0101	1	3	11	9	FVDAFTFLV	0.299252	0.3	Antigen = -0.5747 ( Probable NON-ANTIGEN )	defined as non-allergen	Non-Toxin
SLA-2*1201	1	3	11	9	FVDAFTFLV	0.04341	0.47	Antigen = -0.5747 ( Probable NON-ANTIGEN )	defined as non-allergen	Non-Toxin
SLA-2*0502	1	3	11	9	FVDAFTFLV	0.104469	0.54	Antigen = -0.5747 ( Probable NON-ANTIGEN )	defined as non-allergen	Non-Toxin
SLA-2*0701	1	3	11	9	FVDAFTFLV	0.097278	0.65	Antigen = -0.5747 ( Probable NON-ANTIGEN )	defined as non-allergen	Non-Toxin
SLA-2*1002	1	3	11	9	FVDAFTFLV	0.130044	0.9	Antigen = -0.5747 ( Probable NON-ANTIGEN )	defined as non-allergen	Non-Toxin
SLA-2*0101	1	5	13	9	IFLAILFGF	0.145377	0.88	Antigen = 0.7123 ( Probable ANTIGEN )	defined as non-allergen	Non-Toxin	0.27353
SLA-1*0202	1	3	11	9	IVIFLAILF	0.31144	0.89	Antigen = 0.2932 ( Probable NON-ANTIGEN )	defined as non-allergen	Non-Toxin
SLA-1*0201	1	3	11	9	IVIFLAILF	0.31144	0.89	Antigen = 0.2932 ( Probable NON-ANTIGEN )	defined as non-allergen	Non-Toxin
SLA-1*0501	1	10	18	9	LFGFTVAGW	0.354372	0.88	Antigen = 0.5953 ( Probable ANTIGEN )	defined as non-allergen	Non-Toxin	0.25828
SLA-2*0701	1	4	12	9	LFVDAFTFL	0.168255	0.17	Antigen = -0.8461 ( Probable NON-ANTIGEN )	defined as non-allergen	Non-Toxin
SLA-2*0701	1	2	10	9	LFVDAFTFL	0.168255	0.17	Antigen = -0.8461 ( Probable NON-ANTIGEN )	defined as non-allergen	Non-Toxin
SLA-1*0801	1	3	11	9	QLFVDAFTF	0.36715	0.23	Antigen = -1.1917 ( Probable NON-ANTIGEN )	defined as non-allergen	Non-Toxin
SLA-1*0202	1	3	11	9	QLFVDAFTF	0.490976	0.25	Antigen = -1.1917 ( Probable NON-ANTIGEN )	defined as non-allergen	Non-Toxin
SLA-1*0201	1	3	11	9	QLFVDAFTF	0.490976	0.25	Antigen = -1.1917 ( Probable NON-ANTIGEN )	defined as non-allergen	Non-Toxin
SLA-2*0302	1	3	11	9	QLFVDAFTF	0.349564	0.28	Antigen = -1.1917 ( Probable NON-ANTIGEN )	defined as non-allergen	Non-Toxin
SLA-2*0101	1	3	11	9	QLFVDAFTF	0.236377	0.3	Antigen = -1.1917 ( Probable NON-ANTIGEN )	defined as non-allergen	Non-Toxin
SLA-2*1001	1	3	11	9	QLFVDAFTF	0.233716	0.33	Antigen = -1.1917 ( Probable NON-ANTIGEN )	defined as non-allergen	Non-Toxin
SLA-1*0601	1	3	11	9	QLFVDAFTF	0.332215	0.34	Antigen = -1.1917 ( Probable NON-ANTIGEN )	defined as non-allergen	Non-Toxin
SLA-1*1301	1	3	11	9	QLFVDAFTF	0.40833	0.36	Antigen = -1.1917 ( Probable NON-ANTIGEN )	defined as non-allergen	Non-Toxin
SLA-2*1002	1	3	11	9	QLFVDAFTF	0.20002	0.47	Antigen = -1.1917 ( Probable NON-ANTIGEN )	defined as non-allergen	Non-Toxin
SLA-1*0501	1	3	11	9	QLFVDAFTF	0.396445	0.67	Antigen = -1.1917 ( Probable NON-ANTIGEN )	defined as non-allergen	Non-Toxin
SLA-6*0105	1	3	11	9	QLFVDAFTF	0.218389	0.71	Antigen = -1.1917 ( Probable NON-ANTIGEN )	defined as non-allergen	Non-Toxin
SLA-6*0104	1	3	11	9	QLFVDAFTF	0.218389	0.71	Antigen = -1.1917 ( Probable NON-ANTIGEN )	defined as non-allergen	Non-Toxin
SLA-6*0103	1	3	11	9	QLFVDAFTF	0.218389	0.71	Antigen = -1.1917 ( Probable NON-ANTIGEN )	defined as non-allergen	Non-Toxin
SLA-6*0102	1	3	11	9	QLFVDAFTF	0.218389	0.71	Antigen = -1.1917 ( Probable NON-ANTIGEN )	defined as non-allergen	Non-Toxin
SLA-6*0101	1	3	11	9	QLFVDAFTF	0.218389	0.71	Antigen = -1.1917 ( Probable NON-ANTIGEN )	defined as non-allergen	Non-Toxin
SLA-1*0401	1	3	11	9	QLFVDAFTF	0.436102	0.82	Antigen = -1.1917 ( Probable NON-ANTIGEN )	defined as non-allergen	Non-Toxin
SLA-1*0701	1	3	11	9	QLFVDAFTF	0.173931	0.87	Antigen = -1.1917 ( Probable NON-ANTIGEN )	defined as non-allergen	Non-Toxin
SLA-2*0102	1	3	11	9	QLFVDAFTF	0.174193	0.94	Antigen = -1.1917 ( Probable NON-ANTIGEN )	defined as non-allergen	Non-Toxin
SLA-1*0801	1	1	9	9	QLFVDAFTF	0.36715	0.23	Antigen = -1.1917 ( Probable NON-ANTIGEN )	defined as non-allergen	Non-Toxin
SLA-1*0202	1	1	9	9	QLFVDAFTF	0.490976	0.25	Antigen = -1.1917 ( Probable NON-ANTIGEN )	defined as non-allergen	Non-Toxin
SLA-1*0201	1	1	9	9	QLFVDAFTF	0.490976	0.25	Antigen = -1.1917 ( Probable NON-ANTIGEN )	defined as non-allergen	Non-Toxin
SLA-2*0302	1	1	9	9	QLFVDAFTF	0.349564	0.28	Antigen = -1.1917 ( Probable NON-ANTIGEN )	defined as non-allergen	Non-Toxin
SLA-2*0101	1	1	9	9	QLFVDAFTF	0.236377	0.3	Antigen = -1.1917 ( Probable NON-ANTIGEN )	defined as non-allergen	Non-Toxin
SLA-2*1001	1	1	9	9	QLFVDAFTF	0.233716	0.33	Antigen = -1.1917 ( Probable NON-ANTIGEN )	defined as non-allergen	Non-Toxin
SLA-1*0601	1	1	9	9	QLFVDAFTF	0.332215	0.34	Antigen = -1.1917 ( Probable NON-ANTIGEN )	defined as non-allergen	Non-Toxin
SLA-1*1301	1	1	9	9	QLFVDAFTF	0.40833	0.36	Antigen = -1.1917 ( Probable NON-ANTIGEN )	defined as non-allergen	Non-Toxin
SLA-2*1002	1	1	9	9	QLFVDAFTF	0.20002	0.47	Antigen = -1.1917 ( Probable NON-ANTIGEN )	defined as non-allergen	Non-Toxin
SLA-1*0501	1	1	9	9	QLFVDAFTF	0.396445	0.67	Antigen = -1.1917 ( Probable NON-ANTIGEN )	defined as non-allergen	Non-Toxin
SLA-6*0105	1	1	9	9	QLFVDAFTF	0.218389	0.71	Antigen = -1.1917 ( Probable NON-ANTIGEN )	defined as non-allergen	Non-Toxin
SLA-6*0104	1	1	9	9	QLFVDAFTF	0.218389	0.71	Antigen = -1.1917 ( Probable NON-ANTIGEN )	defined as non-allergen	Non-Toxin
SLA-6*0103	1	1	9	9	QLFVDAFTF	0.218389	0.71	Antigen = -1.1917 ( Probable NON-ANTIGEN )	defined as non-allergen	Non-Toxin
SLA-6*0102	1	1	9	9	QLFVDAFTF	0.218389	0.71	Antigen = -1.1917 ( Probable NON-ANTIGEN )	defined as non-allergen	Non-Toxin
SLA-6*0101	1	1	9	9	QLFVDAFTF	0.218389	0.71	Antigen = -1.1917 ( Probable NON-ANTIGEN )	defined as non-allergen	Non-Toxin
SLA-1*0401	1	1	9	9	QLFVDAFTF	0.436102	0.82	Antigen = -1.1917 ( Probable NON-ANTIGEN )	defined as non-allergen	Non-Toxin
SLA-1*0702	1	1	9	9	QLFVDAFTF	0.173931	0.87	Antigen = -1.1917 ( Probable NON-ANTIGEN )	defined as non-allergen	Non-Toxin
SLA-1*0701	1	1	9	9	QLFVDAFTF	0.173931	0.87	Antigen = -1.1917 ( Probable NON-ANTIGEN )	defined as non-allergen	Non-Toxin
SLA-2*0102	1	1	9	9	QLFVDAFTF	0.174193	0.94	Antigen = -1.1917 ( Probable NON-ANTIGEN )	defined as non-allergen	Non-Toxin
SLA-2*0701	1	3	12	10	QLFVDAFTFL	0.091216	0.72	Antigen = -0.9854 ( Probable NON-ANTIGEN )	defined as non-allergen	Non-Toxin
SLA-2*0701	1	1	10	10	QLFVDAFTFL	0.091216	0.72	Antigen = -0.9854 ( Probable NON-ANTIGEN )	defined as non-allergen	Non-Toxin
SLA-2*0701	1	10	18	9	TFLVSIVDI	0.075643	0.95	Antigen = 0.6572 ( Probable ANTIGEN ).	defined as non-allergen	Non-Toxin	0.04992
								ORF3 (GP3 protien)
allele	seq_num	start	end	length	peptide	score	rank	Antegenicity	Allergenicity	toxicity	immunogenecity
SLA-3*0503	1	9	17	9	AHGNTSFEL	0.286204	0.24	Antigen = 1.0645 ( Probable ANTIGEN ).	defined as non-allergen	Non-Toxin	-0.1401
SLA-3*0502	1	9	17	9	AHGNTSFEL	0.286204	0.24	Antigen = 1.0645 ( Probable ANTIGEN ).	defined as non-allergen	Non-Toxin	-0.1401
SLA-3*0501	1	9	17	9	AHGNTSFEL	0.286204	0.24	Antigen = 1.0645 ( Probable ANTIGEN ).	defined as non-allergen	Non-Toxin	-0.1401
SLA-3*0101	1	9	17	9	AHGNTSFEL	0.167735	0.38	Antigen = 1.0645 ( Probable ANTIGEN ).	defined as non-allergen	Non-Toxin	-0.1401
SLA-2*0202	1	9	17	9	AHGNTSFEL	0.121045	0.4	Antigen = 1.0645 ( Probable ANTIGEN ).	defined as non-allergen	Non-Toxin	-0.1401
SLA-2*0201	1	9	17	9	AHGNTSFEL	0.121045	0.4	Antigen = 1.0645 ( Probable ANTIGEN ).	defined as non-allergen	Non-Toxin	-0.1401
SLA-1*1101	1	9	17	9	AHGNTSFEL	0.083924	0.57	Antigen = 1.0645 ( Probable ANTIGEN ).	defined as non-allergen	Non-Toxin	-0.1401
SLA-2*0102	1	7	16	10	AWLAFLSFSY	0.205358	0.69	Antigen = 1.3048 ( Probable ANTIGEN )	defined as non-allergen	Non-Toxin	-0.01462
SLA-1*0801	1	7	16	10	AWLAFLSFSY	0.177777	0.75	Antigen = 1.3048 ( Probable ANTIGEN )	defined as non-allergen	Non-Toxin	-0.01462
SLA-2*0102	1	6	15	10	AWLAFLSFSY	0.205358	0.69	Antigen = 1.3048 ( Probable ANTIGEN ).	defined as non-allergen	Non-Toxin	-0.01462
SLA-1*0801	1	6	15	10	AWLAFLSFSY	0.177777	0.75	Antigen = 1.3048 ( Probable ANTIGEN ).	defined as non-allergen	Non-Toxin	-0.01462
SLA-2*0101	1	3	11	9	EGYYAWLAF	0.150629	0.8	Antigen = 0.9721 ( Probable ANTIGEN )	defined as non-allergen	Non-Toxin	0.25519
SLA-2*0402	1	3	11	9	EGYYAWLAF	0.190667	0.82	Antigen = 0.9721 ( Probable ANTIGEN )	defined as non-allergen	Non-Toxin	0.25519
SLA-2*0101	1	2	10	9	EGYYAWLAF	0.150629	0.8	Antigen = 0.9721 ( Probable ANTIGEN )	defined as non-allergen	Non-Toxin	0.25519
SLA-2*0402	1	2	10	9	EGYYAWLAF	0.190667	0.82	Antigen = 0.9721 ( Probable ANTIGEN )	defined as non-allergen	Non-Toxin	0.25519
SLA-1*0501	1	12	21	10	EWLRPFFSSW	0.563385	0.21	Antigen = -0.7140 ( Probable NON-ANTIGEN ).	defined as non-allergen	Non-Toxin
SLA-2*0401	1	12	21	10	EWLRPFFSSW	0.309827	0.9	Antigen = -0.7140 ( Probable NON-ANTIGEN ).	defined as non-allergen	Non-Toxin
SLA-2*0101	1	12	21	10	EWLRPFFSSW	0.143241	0.91	Antigen = -0.7140 ( Probable NON-ANTIGEN ).	defined as non-allergen	Non-Toxin
SLA-3*0503	1	9	17	9	FHLEWLRPF	0.232457	0.4	Antigen = 0.3963 ( Probable NON-ANTIGEN ).	defined as allergen	Non-Toxin
SLA-3*0502	1	9	17	9	FHLEWLRPF	0.232457	0.4	Antigen = 0.3963 ( Probable NON-ANTIGEN ).	defined as allergen	Non-Toxin
SLA-3*0501	1	9	17	9	FHLEWLRPF	0.232457	0.4	Antigen = 0.3963 ( Probable NON-ANTIGEN ).	defined as allergen	Non-Toxin
SLA-3*0701	1	9	17	9	FHLEWLRPF	0.083885	0.82	Antigen = 0.3963 ( Probable NON-ANTIGEN )	defined as allergen	Non-Toxin
SLA-2*0402	1	9	17	9	FHLEWLRPF	0.189381	0.83	Antigen = 0.3963 ( Probable NON-ANTIGEN )	defined as allergen	Non-Toxin
SLA-3*0303	1	9	17	9	FHLEWLRPF	0.125747	0.83	Antigen = 0.3963 ( Probable NON-ANTIGEN )	defined as allergen	Non-Toxin
SLA-3*0301	1	9	17	9	FHLEWLRPF	0.125747	0.83	Antigen = 0.3963 ( Probable NON-ANTIGEN )	defined as allergen	Non-Toxin
SLA-3*0304	1	9	17	9	FHLEWLRPF	0.070276	0.85	Antigen = 0.3963 ( Probable NON-ANTIGEN ).	defined as allergen	Non-Toxin
SLA-3*0101	1	9	17	9	FHLEWLRPF	0.096234	0.95	Antigen = 0.3963 ( Probable NON-ANTIGEN ).	defined as allergen	Non-Toxin
SLA-3*0401	1	9	17	9	FHLEWLRPF	0.087108	0.97	Antigen = 0.3963 ( Probable NON-ANTIGEN ).	defined as allergen	Non-Toxin
SLA-3*0601	1	9	17	9	FHLEWLRPF	0.111885	0.99	Antigen = 0.3963 ( Probable NON-ANTIGEN ).	defined as allergen	Non-Toxin
SLA-3*0503	1	9	17	9	FHLEWLRPF	0.232457	0.4	Antigen = 0.3963 ( Probable NON-ANTIGEN )	defined as allergen	Non-Toxin
SLA-3*0502	1	9	17	9	FHLEWLRPF	0.232457	0.4	Antigen = 0.3963 ( Probable NON-ANTIGEN )	defined as allergen	Non-Toxin
SLA-3*0701	1	9	17	9	FHLEWLRPF	0.083885	0.82	Antigen = 0.3963 ( Probable NON-ANTIGEN )	defined as allergen	Non-Toxin
SLA-2*0402	1	9	17	9	FHLEWLRPF	0.189381	0.83	Antigen = 0.3963 ( Probable NON-ANTIGEN )	defined as allergen	Non-Toxin
SLA-3*0303	1	9	17	9	FHLEWLRPF	0.125747	0.83	Antigen = 0.3963 ( Probable NON-ANTIGEN )	defined as allergen	Non-Toxin
SLA-3*0301	1	9	17	9	FHLEWLRPF	0.125747	0.83	Antigen = 0.3963 ( Probable NON-ANTIGEN )	defined as allergen	Non-Toxin
SLA-3*0304	1	9	17	9	FHLEWLRPF	0.070276	0.85	Antigen = 0.3963 ( Probable NON-ANTIGEN )	defined as allergen	Non-Toxin
SLA-3*0101	1	9	17	9	FHLEWLRPF	0.096234	0.95	Antigen = 0.3963 ( Probable NON-ANTIGEN )	defined as allergen	Non-Toxin
SLA-3*0401	1	9	17	9	FHLEWLRPF	0.087108	0.97	Antigen = 0.3963 ( Probable NON-ANTIGEN )	defined as allergen	Non-Toxin
SLA-3*0601	1	9	17	9	FHLEWLRPF	0.111885	0.99	Antigen = 0.3963 ( Probable NON-ANTIGEN )	defined as allergen	Non-Toxin
SLA-2*1001	1	11	20	10	FLSFSYAAQF	0.138683	0.78	Antigen = 1.1263 ( Probable ANTIGEN )	defined as non-allergen	Non-Toxin	-0.09843
SLA-2*1001	1	10	19	10	FLSFSYAAQF	0.138683	0.78	Antigen = 1.1263 ( Probable ANTIGEN )	defined as non-allergen	Non-Toxin	-0.09843
SLA-2*1101	1	6	15	10	FPLAHGNTSF	0.26683	0.2	Antigen = 1.1503 ( Probable ANTIGEN ).	defined as allergen	Non-Toxin
SLA-1*0702	1	6	15	10	FPLAHGNTSF	0.289297	0.44	Antigen = 1.1503 ( Probable ANTIGEN )	defined as allergen	Non-Toxin
SLA-1*0701	1	6	15	10	FPLAHGNTSF	0.289297	0.44	Antigen = 1.1503 ( Probable ANTIGEN )	defined as allergen	Non-Toxin
SLA-2*1001	1	6	15	10	FPLAHGNTSF	0.180916	0.5	Antigen = 1.1503 ( Probable ANTIGEN )	defined as allergen	Non-Toxin
SLA-1*0801	1	6	15	10	FPLAHGNTSF	0.176587	0.75	Antigen = 1.1503 ( Probable ANTIGEN ).	defined as allergen	Non-Toxin
SLA-1*0501	1	5	13	9	GGNWFHLEW	0.620313	0.11	Antigen = 1.4392 ( Probable ANTIGEN ).	defined as allergen	Non-Toxin
SLA-3*0402	1	5	13	9	GGNWFHLEW	0.247619	0.22	Antigen = 1.4392 ( Probable ANTIGEN ).	defined as allergen	Non-Toxin
SLA-3*0401	1	5	13	9	GGNWFHLEW	0.196304	0.27	Antigen = 1.4392 ( Probable ANTIGEN ).	defined as allergen	Non-Toxin
SLA-3*0303	1	5	13	9	GGNWFHLEW	0.164557	0.51	Antigen = 1.4392 ( Probable ANTIGEN )	defined as allergen	Non-Toxin
SLA-3*0301	1	5	13	9	GGNWFHLEW	0.164557	0.51	Antigen = 1.4392 ( Probable ANTIGEN )	defined as allergen	Non-Toxin
SLA-3*0304	1	5	13	9	GGNWFHLEW	0.083095	0.66	Antigen = 1.4392 ( Probable ANTIGEN ).	defined as allergen	Non-Toxin
SLA-3*0701	1	5	13	9	GGNWFHLEW	0.092962	0.72	Antigen = 1.4392 ( Probable ANTIGEN ).	defined as allergen	Non-Toxin
SLA-3*0601	1	5	13	9	GGNWFHLEW	0.125493	0.84	Antigen = 1.4392 ( Probable ANTIGEN ).	defined as allergen	Non-Toxin
SLA-2*0102	1	5	13	9	GGNWFHLEW	0.17512	0.93	Antigen = 1.4392 ( Probable ANTIGEN ).	defined as allergen	Non-Toxin
SLA-1*0501	1	5	13	9	GGNWFHLEW	0.620313	0.11	Antigen = 1.4392 ( Probable ANTIGEN )	defined as allergen	Non-Toxin
SLA-3*0402	1	5	13	9	GGNWFHLEW	0.247619	0.22	Antigen = 1.4392 ( Probable ANTIGEN )	defined as allergen	Non-Toxin
SLA-3*0401	1	5	13	9	GGNWFHLEW	0.196304	0.27	Antigen = 1.4392 ( Probable ANTIGEN )	defined as allergen	Non-Toxin
SLA-3*0303	1	5	13	9	GGNWFHLEW	0.164557	0.51	Antigen = 1.4392 ( Probable ANTIGEN )	defined as allergen	Non-Toxin
SLA-3*0301	1	5	13	9	GGNWFHLEW	0.164557	0.51	Antigen = 1.4392 ( Probable ANTIGEN )	defined as allergen	Non-Toxin
SLA-3*0304	1	5	13	9	GGNWFHLEW	0.083095	0.66	Antigen = 1.4392 ( Probable ANTIGEN )	defined as allergen	Non-Toxin
SLA-3*0701	1	5	13	9	GGNWFHLEW	0.092962	0.72	Antigen = 1.4392 ( Probable ANTIGEN )	defined as allergen	Non-Toxin
SLA-3*0601	1	5	13	9	GGNWFHLEW	0.125493	0.84	Antigen = 1.4392 ( Probable ANTIGEN )	defined as allergen	Non-Toxin
SLA-2*0102	1	5	13	9	GGNWFHLEW	0.17512	0.93	Antigen = 1.4392 ( Probable ANTIGEN )	defined as allergen	Non-Toxin
SLA-1*0501	1	6	13	8	GNWFHLEW	0.400027	0.65	Antigen = 1.7016 ( Probable ANTIGEN )	defined as allergen	Non-Toxin
SLA-1*0501	1	6	13	8	GNWFHLEW	0.400027	0.65	Antigen = 1.7016 ( Probable ANTIGEN )	defined as allergen	Non-Toxin
SLA-2*0701	1	4	12	9	GYYAWLAFL	0.111985	0.48	Antigen = 0.9013 ( Probable ANTIGEN )	defined as non-allergen	Non-Toxin	0.34485
SLA-2*0701	1	3	11	9	GYYAWLAFL	0.111985	0.48	Antigen = 0.9013 ( Probable ANTIGEN ).	defined as non-allergen	Non-Toxin	0.34485
SLA-1*1101	1	10	17	8	HGNTSFEL	0.118401	0.28	Antigen = 1.3091 ( Probable ANTIGEN ).	defined as allergen	Non-Toxin
SLA-1*0401	1	10	18	9	HLEWLRPFF	0.577813	0.48	Antigen = 0.2964 ( Probable NON-ANTIGEN ).	defined as allergen	Non-Toxin
SLA-1*0601	1	10	18	9	HLEWLRPFF	0.263511	0.58	Antigen = 0.2964 ( Probable NON-ANTIGEN ).	defined as allergen	Non-Toxin
SLA-2*1001	1	10	18	9	HLEWLRPFF	0.156822	0.63	Antigen = 0.2964 ( Probable NON-ANTIGEN ).	defined as allergen	Non-Toxin
SLA-1*1301	1	10	18	9	HLEWLRPFF	0.299435	0.71	Antigen = 0.2964 ( Probable NON-ANTIGEN ).	defined as allergen	Non-Toxin
SLA-1*0801	1	10	18	9	HLEWLRPFF	0.160011	0.86	Antigen = 0.2964 ( Probable NON-ANTIGEN ).	defined as allergen	Non-Toxin
SLA-1*0401	1	10	18	9	HLEWLRPFF	0.577813	0.48	Antigen = 0.2964 ( Probable NON-ANTIGEN )	defined as allergen	Non-Toxin
SLA-1*0601	1	10	18	9	HLEWLRPFF	0.263511	0.58	Antigen = 0.2964 ( Probable NON-ANTIGEN )	defined as allergen	Non-Toxin
SLA-2*1001	1	10	18	9	HLEWLRPFF	0.156822	0.63	Antigen = 0.2964 ( Probable NON-ANTIGEN )	defined as allergen	Non-Toxin
SLA-1*1301	1	10	18	9	HLEWLRPFF	0.299435	0.71	Antigen = 0.2964 ( Probable NON-ANTIGEN )	defined as allergen	Non-Toxin
SLA-1*0801	1	10	18	9	HLEWLRPFF	0.160011	0.86	Antigen = 0.2964 ( Probable NON-ANTIGEN	defined as allergen	Non-Toxin
SLA-1*0501	1	1	8	8	HQVDGGNW	0.342431	0.93	Antigen = 0.2669 ( Probable NON-ANTIGEN ).	defined as non-allergen	Non-Toxin
SLA-1*0501	1	1	8	8	HQVDGGNW	0.342431	0.93	Antigen = 0.2669 ( Probable NON-ANTIGEN )	defined as non-allergen	Non-Toxin
SLA-2*0202	1	1	9	9	HQVDGGNWF	0.242251	0.1	Antigen = -0.1494 ( Probable NON-ANTIGEN ).	defined as allergen	Non-Toxin
SLA-2*0201	1	1	9	9	HQVDGGNWF	0.242251	0.1	Antigen = -0.1494 ( Probable NON-ANTIGEN ).	defined as allergen	Non-Toxin
SLA-1*0601	1	1	9	9	HQVDGGNWF	0.331594	0.35	Antigen = -0.1494 ( Probable NON-ANTIGEN ).	defined as allergen	Non-Toxin
SLA-1*0801	1	1	9	9	HQVDGGNWF	0.282971	0.37	Antigen = -0.1494 ( Probable NON-ANTIGEN ).	defined as allergen	Non-Toxin
SLA-6*0105	1	1	9	9	HQVDGGNWF	0.272714	0.4	Antigen = -0.1494 ( Probable NON-ANTIGEN	defined as allergen	Non-Toxin
SLA-6*0104	1	1	9	9	HQVDGGNWF	0.272714	0.4	Antigen = -0.1494 ( Probable NON-ANTIGEN	defined as allergen	Non-Toxin
SLA-6*0103	1	1	9	9	HQVDGGNWF	0.272714	0.4	Antigen = -0.1494 ( Probable NON-ANTIGEN	defined as allergen	Non-Toxin
SLA-6*0102	1	1	9	9	HQVDGGNWF	0.272714	0.4	Antigen = -0.1494 ( Probable NON-ANTIGEN	defined as allergen	Non-Toxin
SLA-6*0101	1	1	9	9	HQVDGGNWF	0.272714	0.4	Antigen = -0.1494 ( Probable NON-ANTIGEN	defined as allergen	Non-Toxin
SLA-2*1001	1	1	9	9	HQVDGGNWF	0.198122	0.43	Antigen = -0.1494 ( Probable NON-ANTIGEN ).	defined as allergen	Non-Toxin
SLA-3*0302	1	1	9	9	HQVDGGNWF	0.124096	0.49	Antigen = -0.1494 ( Probable NON-ANTIGEN ).	defined as allergen	Non-Toxin
SLA-1*1301	1	1	9	9	HQVDGGNWF	0.31938	0.63	Antigen = -0.1494 ( Probable NON-ANTIGEN ).	defined as allergen	Non-Toxin
SLA-2*1002	1	1	9	9	HQVDGGNWF	0.165251	0.63	Antigen = -0.1494 ( Probable NON-ANTIGEN ).	defined as allergen	Non-Toxin
SLA-2*0302	1	1	9	9	HQVDGGNWF	0.244038	0.72	Antigen = -0.1494 ( Probable NON-ANTIGEN ).	defined as allergen	Non-Toxin
SLA-1*0202	1	1	9	9	HQVDGGNWF	0.319209	0.84	Antigen = -0.1494 ( Probable NON-ANTIGEN ).	defined as allergen	Non-Toxin
SLA-1*0201	1	1	9	9	HQVDGGNWF	0.319209	0.84	Antigen = -0.1494 ( Probable NON-ANTIGEN ).	defined as allergen	Non-Toxin
SLA-2*0202	1	1	9	9	HQVDGGNWF	0.242251	0.1	Antigen = -0.1494 ( Probable NON-ANTIGEN )	defined as allergen	Non-Toxin
SLA-2*0201	1	1	9	9	HQVDGGNWF	0.242251	0.1	Antigen = -0.1494 ( Probable NON-ANTIGEN )	defined as allergen	Non-Toxin
SLA-1*0601	1	1	9	9	HQVDGGNWF	0.331594	0.35	Antigen = -0.1494 ( Probable NON-ANTIGEN )	defined as allergen	Non-Toxin
SLA-1*0801	1	1	9	9	HQVDGGNWF	0.282971	0.37	Antigen = -0.1494 ( Probable NON-ANTIGEN )	defined as allergen	Non-Toxin
SLA-6*0105	1	1	9	9	HQVDGGNWF	0.272714	0.4	Antigen = -0.1494 ( Probable NON-ANTIGEN )	defined as allergen	Non-Toxin
SLA-6*0104	1	1	9	9	HQVDGGNWF	0.272714	0.4	Antigen = -0.1494 ( Probable NON-ANTIGEN )	defined as allergen	Non-Toxin
SLA-6*0103	1	1	9	9	HQVDGGNWF	0.272714	0.4	Antigen = -0.1494 ( Probable NON-ANTIGEN )	defined as allergen	Non-Toxin
SLA-6*0102	1	1	9	9	HQVDGGNWF	0.272714	0.4	Antigen = -0.1494 ( Probable NON-ANTIGEN )	defined as allergen	Non-Toxin
SLA-6*0101	1	1	9	9	HQVDGGNWF	0.272714	0.4	Antigen = -0.1494 ( Probable NON-ANTIGEN )	defined as allergen	Non-Toxin
SLA-2*1001	1	1	9	9	HQVDGGNWF	0.198122	0.43	Antigen = -0.1494 ( Probable NON-ANTIGEN )	defined as allergen	Non-Toxin
SLA-3*0302	1	1	9	9	HQVDGGNWF	0.124096	0.49	Antigen = -0.1494 ( Probable NON-ANTIGEN ).	defined as allergen	Non-Toxin
SLA-1*1301	1	1	9	9	HQVDGGNWF	0.31938	0.63	Antigen = -0.1494 ( Probable NON-ANTIGEN ).	defined as allergen	Non-Toxin
SLA-2*1002	1	1	9	9	HQVDGGNWF	0.165251	0.63	Antigen = -0.1494 ( Probable NON-ANTIGEN ).	defined as allergen	Non-Toxin
SLA-2*0302	1	1	9	9	HQVDGGNWF	0.244038	0.72	Antigen = -0.1494 ( Probable NON-ANTIGEN )	defined as allergen	Non-Toxin
SLA-1*0202	1	1	9	9	HQVDGGNWF	0.319209	0.84	Antigen = -0.1494 ( Probable NON-ANTIGEN )	defined as allergen	Non-Toxin
SLA-1*0201	1	1	9	9	HQVDGGNWF	0.319209	0.84	Antigen = -0.1494 ( Probable NON-ANTIGEN )	defined as allergen	Non-Toxin
SLA-2*1002	1	1	10	10	HQVDGGNWFH	0.181232	0.55	Antigen = 0.1335 ( Probable NON-ANTIGEN )	defined as non-allergen	Non-Toxin
SLA-2*1002	1	1	10	10	HQVDGGNWFH	0.181232	0.55	Antigen = 0.1335 ( Probable NON-ANTIGEN )	defined as non-allergen	Non-Toxin
SLA-2*0202	1	1	11	11	HQVDGGNWFHL	0.119516	0.4	Antigen = 0.3930 ( Probable NON-ANTIGEN ).	defined as allergen	Non-Toxin
SLA-2*0201	1	1	11	11	HQVDGGNWFHL	0.119516	0.4	Antigen = 0.3930 ( Probable NON-ANTIGEN ).	defined as allergen	Non-Toxin
SLA-2*0202	1	1	11	11	HQVDGGNWFHL	0.119516	0.4	Antigen = 0.3930 ( Probable NON-ANTIGEN ).	defined as allergen	Non-Toxin
SLA-2*0201	1	1	11	11	HQVDGGNWFHL	0.119516	0.4	Antigen = 0.3930 ( Probable NON-ANTIGEN ).	defined as allergen	Non-Toxin
SLA-1*0501	1	1	13	13	HQVDGGNWFHLEW	0.439221	0.5	Antigen = 1.0301 ( Probable ANTIGEN ).	defined as non-allergen	Non-Toxin	0.50471
SLA-1*0501	1	1	13	13	HQVDGGNWFHLEW	0.439221	0.5	Antigen = 1.0301 ( Probable ANTIGEN )	defined as non-allergen	Non-Toxin	0.50471
SLA-1*0501	1	1	8	8	KLEGYYAW	0.402966	0.64	Antigen = 0.4714 ( Probable ANTIGEN ).	defined as non-allergen	Non-Toxin	0.09254
SLA-1*1301	1	1	8	8	KLEGYYAW	0.306732	0.68	Antigen = 0.4714 ( Probable ANTIGEN ).	defined as non-allergen	Non-Toxin	0.09254
SLA-1*0601	1	1	8	8	KLEGYYAW	0.211084	0.85	Antigen = 0.4714 ( Probable ANTIGEN ).	defined as non-allergen	Non-Toxin	0.09254
SLA-1*0702	1	9	16	8	LAFLSFSY	0.286884	0.45	Antigen = 1.9052 ( Probable ANTIGEN )	defined as non-allergen	Non-Toxin	-0.16368
SLA-1*0701	1	9	16	8	LAFLSFSY	0.286884	0.45	Antigen = 1.9052 ( Probable ANTIGEN )	defined as non-allergen	Non-Toxin	-0.16368
SLA-1*0702	1	8	15	8	LAFLSFSY	0.286884	0.45	Antigen = 1.9052 ( Probable ANTIGEN )	defined as non-allergen	Non-Toxin	-0.16368
SLA-1*0701	1	8	15	8	LAFLSFSY	0.286884	0.45	Antigen = 1.9052 ( Probable ANTIGEN )	defined as non-allergen	Non-Toxin	-0.16368
SLA-2*0402	1	11	21	11	LEWLRPFFSSW	0.250018	0.44	Antigen = -0.2115 ( Probable NON-ANTIGEN ).	defined as non-allergen	Non-Toxin
SLA-1*0501	1	11	21	11	LEWLRPFFSSW	0.425408	0.56	Antigen = -0.2115 ( Probable NON-ANTIGEN	defined as non-allergen	Non-Toxin
SLA-3*0402	1	14	21	8	LRPFFSSW	0.161597	0.54	Antigen = -0.2147 ( Probable NON-ANTIGEN ).	defined as non-allergen	Non-Toxin
SLA-3*0303	1	14	21	8	LRPFFSSW	0.151561	0.61	Antigen = -0.2147 ( Probable NON-ANTIGEN ).	defined as non-allergen	Non-Toxin
SLA-3*0301	1	14	21	8	LRPFFSSW	0.151561	0.61	Antigen = -0.2147 ( Probable NON-ANTIGEN ).	defined as non-allergen	Non-Toxin
SLA-3*0401	1	14	21	8	LRPFFSSW	0.115002	0.66	Antigen = -0.2147 ( Probable NON-ANTIGEN )	defined as non-allergen	Non-Toxin
SLA-1*0501	1	14	21	8	LRPFFSSW	0.382234	0.73	Antigen = -0.2147 ( Probable NON-ANTIGEN )	defined as non-allergen	Non-Toxin
SLA-3*0701	1	14	21	8	LRPFFSSW	0.084727	0.81	Antigen = -0.2147 ( Probable NON-ANTIGEN )	defined as non-allergen	Non-Toxin
SLA-2*0101	1	12	20	9	LSFSYAAQF	0.32148	0.12	Antigen = 1.3503 ( Probable ANTIGEN )	defined as non-allergen	Non-Toxin	-0.1299
SLA-1*0202	1	12	20	9	LSFSYAAQF	0.555486	0.15	Antigen = 1.3503 ( Probable ANTIGEN )	defined as non-allergen	Non-Toxin	-0.1299
SLA-1*0201	1	12	20	9	LSFSYAAQF	0.555486	0.15	Antigen = 1.3503 ( Probable ANTIGEN )	defined as non-allergen	Non-Toxin	-0.1299
SLA-2*0401	1	12	20	9	LSFSYAAQF	0.535664	0.16	Antigen = 1.3503 ( Probable ANTIGEN )	defined as non-allergen	Non-Toxin	-0.1299
SLA-2*0501	1	12	20	9	LSFSYAAQF	0.080365	0.19	Antigen = 1.3503 ( Probable ANTIGEN )	defined as non-allergen	Non-Toxin	-0.1299
SLA-2*0402	1	12	20	9	LSFSYAAQF	0.335263	0.23	Antigen = 1.3503 ( Probable ANTIGEN )	defined as non-allergen	Non-Toxin	-0.1299
SLA-1*0501	1	12	20	9	LSFSYAAQF	0.536766	0.27	Antigen = 1.3503 ( Probable ANTIGEN )	defined as non-allergen	Non-Toxin	-0.1299
SLA-2*0302	1	12	20	9	LSFSYAAQF	0.342473	0.3	Antigen = 1.3503 ( Probable ANTIGEN )	defined as non-allergen	Non-Toxin	-0.1299
SLA-2*1001	1	12	20	9	LSFSYAAQF	0.202332	0.42	Antigen = 1.3503 ( Probable ANTIGEN )	defined as non-allergen	Non-Toxin	-0.1299
SLA-1*0801	1	12	20	9	LSFSYAAQF	0.254131	0.44	Antigen = 1.3503 ( Probable ANTIGEN )	defined as non-allergen	Non-Toxin	-0.1299
SLA-1*1201	1	12	20	9	LSFSYAAQF	0.383071	0.45	Antigen = 1.3503 ( Probable ANTIGEN )	defined as non-allergen	Non-Toxin	-0.1299
SLA-3*0601	1	12	20	9	LSFSYAAQF	0.175269	0.46	Antigen = 1.3503 ( Probable ANTIGEN )	defined as non-allergen	Non-Toxin	-0.1299
SLA-3*0402	1	12	20	9	LSFSYAAQF	0.158735	0.55	Antigen = 1.3503 ( Probable ANTIGEN )	defined as non-allergen	Non-Toxin	-0.1299
SLA-2*0102	1	12	20	9	LSFSYAAQF	0.225468	0.57	Antigen = 1.3503 ( Probable ANTIGEN )	defined as non-allergen	Non-Toxin	-0.1299
SLA-3*0401	1	12	20	9	LSFSYAAQF	0.117209	0.65	Antigen = 1.3503 ( Probable ANTIGEN )	defined as non-allergen	Non-Toxin	-0.1299
SLA-6*0105	1	12	20	9	LSFSYAAQF	0.223041	0.69	Antigen = 1.3503 ( Probable ANTIGEN )	defined as non-allergen	Non-Toxin	-0.1299
SLA-6*0104	1	12	20	9	LSFSYAAQF	0.223041	0.69	Antigen = 1.3503 ( Probable ANTIGEN )	defined as non-allergen	Non-Toxin	-0.1299
SLA-6*0103	1	12	20	9	LSFSYAAQF	0.223041	0.69	Antigen = 1.3503 ( Probable ANTIGEN )	defined as non-allergen	Non-Toxin	-0.1299
SLA-6*0102	1	12	20	9	LSFSYAAQF	0.223041	0.69	Antigen = 1.3503 ( Probable ANTIGEN )	defined as non-allergen	Non-Toxin	-0.1299
SLA-6*0101	1	12	20	9	LSFSYAAQF	0.223041	0.69	Antigen = 1.3503 ( Probable ANTIGEN )	defined as non-allergen	Non-Toxin	-0.1299
SLA-3*0304	1	12	20	9	LSFSYAAQF	0.077267	0.74	Antigen = 1.3503 ( Probable ANTIGEN )	defined as non-allergen	Non-Toxin	-0.1299
SLA-2*1002	1	12	20	9	LSFSYAAQF	0.145155	0.76	Antigen = 1.3503 ( Probable ANTIGEN )	defined as non-allergen	Non-Toxin	-0.1299
SLA-3*0303	1	12	20	9	LSFSYAAQF	0.133533	0.77	Antigen = 1.3503 ( Probable ANTIGEN )	defined as non-allergen	Non-Toxin	-0.1299
SLA-3*0301	1	12	20	9	LSFSYAAQF	0.133533	0.77	Antigen = 1.3503 ( Probable ANTIGEN )	defined as non-allergen	Non-Toxin	-0.1299
SLA-3*0602	1	12	20	9	LSFSYAAQF	0.036764	0.78	Antigen = 1.3503 ( Probable ANTIGEN )	defined as non-allergen	Non-Toxin	-0.1299
SLA-3*0302	1	12	20	9	LSFSYAAQF	0.093472	0.87	Antigen = 1.3503 ( Probable ANTIGEN )	defined as non-allergen	Non-Toxin	-0.1299
SLA-1*0601	1	12	20	9	LSFSYAAQF	0.199247	0.96	Antigen = 1.3503 ( Probable ANTIGEN )	defined as non-allergen	Non-Toxin	-0.1299
SLA-3*0701	1	12	20	9	LSFSYAAQF	0.07186	0.98	Antigen = 1.3503 ( Probable ANTIGEN )	defined as non-allergen	Non-Toxin	-0.1299
SLA-2*0101	1	11	19	9	LSFSYAAQF	0.32148	0.12	Antigen = 1.3503 ( Probable ANTIGEN )	defined as non-allergen	Non-Toxin	-0.1299
SLA-1*0202	1	11	19	9	LSFSYAAQF	0.555486	0.15	Antigen = 1.3503 ( Probable ANTIGEN )	defined as non-allergen	Non-Toxin	-0.1299
SLA-1*0201	1	11	19	9	LSFSYAAQF	0.555486	0.15	Antigen = 1.3503 ( Probable ANTIGEN )	defined as non-allergen	Non-Toxin	-0.1299
SLA-2*0401	1	11	19	9	LSFSYAAQF	0.535664	0.16	Antigen = 1.3503 ( Probable ANTIGEN )	defined as non-allergen	Non-Toxin	-0.1299
SLA-2*0501	1	11	19	9	LSFSYAAQF	0.080365	0.19	Antigen = 1.3503 ( Probable ANTIGEN )	defined as non-allergen	Non-Toxin	-0.1299
SLA-2*0402	1	11	19	9	LSFSYAAQF	0.335263	0.23	Antigen = 1.3503 ( Probable ANTIGEN )	defined as non-allergen	Non-Toxin	-0.1299
SLA-1*0501	1	11	19	9	LSFSYAAQF	0.536766	0.27	Antigen = 1.3503 ( Probable ANTIGEN )	defined as non-allergen	Non-Toxin	-0.1299
SLA-2*0302	1	11	19	9	LSFSYAAQF	0.342473	0.3	Antigen = 1.3503 ( Probable ANTIGEN )	defined as non-allergen	Non-Toxin	-0.1299
SLA-2*1001	1	11	19	9	LSFSYAAQF	0.202332	0.42	Antigen = 1.3503 ( Probable ANTIGEN )	defined as non-allergen	Non-Toxin	-0.1299
SLA-1*0801	1	11	19	9	LSFSYAAQF	0.254131	0.44	Antigen = 1.3503 ( Probable ANTIGEN )	defined as non-allergen	Non-Toxin	-0.1299
SLA-1*1201	1	11	19	9	LSFSYAAQF	0.383071	0.45	Antigen = 1.3503 ( Probable ANTIGEN )	defined as non-allergen	Non-Toxin	-0.1299
SLA-3*0601	1	11	19	9	LSFSYAAQF	0.175269	0.46	Antigen = 1.3503 ( Probable ANTIGEN )	defined as non-allergen	Non-Toxin	-0.1299
SLA-3*0402	1	11	19	9	LSFSYAAQF	0.158735	0.55	Antigen = 1.3503 ( Probable ANTIGEN )	defined as non-allergen	Non-Toxin	-0.1299
SLA-2*0102	1	11	19	9	LSFSYAAQF	0.225468	0.57	Antigen = 1.3503 ( Probable ANTIGEN )	defined as non-allergen	Non-Toxin	-0.1299
SLA-3*0401	1	11	19	9	LSFSYAAQF	0.117209	0.65	Antigen = 1.3503 ( Probable ANTIGEN )	defined as non-allergen	Non-Toxin	-0.1299
SLA-6*0105	1	11	19	9	LSFSYAAQF	0.223041	0.69	Antigen = 1.3503 ( Probable ANTIGEN )	defined as non-allergen	Non-Toxin	-0.1299
SLA-6*0104	1	11	19	9	LSFSYAAQF	0.223041	0.69	Antigen = 1.3503 ( Probable ANTIGEN )	defined as non-allergen	Non-Toxin	-0.1299
SLA-6*0103	1	11	19	9	LSFSYAAQF	0.223041	0.69	Antigen = 1.3503 ( Probable ANTIGEN )	defined as non-allergen	Non-Toxin	-0.1299
SLA-6*0102	1	11	19	9	LSFSYAAQF	0.223041	0.69	Antigen = 1.3503 ( Probable ANTIGEN )	defined as non-allergen	Non-Toxin	-0.1299
SLA-6*0101	1	11	19	9	LSFSYAAQF	0.223041	0.69	Antigen = 1.3503 ( Probable ANTIGEN )	defined as non-allergen	Non-Toxin	-0.1299
SLA-3*0304	1	11	19	9	LSFSYAAQF	0.077267	0.74	Antigen = 1.3503 ( Probable ANTIGEN )	defined as non-allergen	Non-Toxin	-0.1299
SLA-2*1002	1	11	19	9	LSFSYAAQF	0.145155	0.76	Antigen = 1.3503 ( Probable ANTIGEN )	defined as non-allergen	Non-Toxin	-0.1299
SLA-3*0303	1	11	19	9	LSFSYAAQF	0.133533	0.77	Antigen = 1.3503 ( Probable ANTIGEN )	defined as non-allergen	Non-Toxin	-0.1299
SLA-3*0301	1	11	19	9	LSFSYAAQF	0.133533	0.77	Antigen = 1.3503 ( Probable ANTIGEN )	defined as non-allergen	Non-Toxin	-0.1299
SLA-3*0602	1	11	19	9	LSFSYAAQF	0.036764	0.78	Antigen = 1.3503 ( Probable ANTIGEN )	defined as non-allergen	Non-Toxin	-0.1299
SLA-3*0302	1	11	19	9	LSFSYAAQF	0.093472	0.87	Antigen = 1.3503 ( Probable ANTIGEN )	defined as non-allergen	Non-Toxin	-0.1299
SLA-1*0601	1	11	19	9	LSFSYAAQF	0.199247	0.96	Antigen = 1.3503 ( Probable ANTIGEN )	defined as non-allergen	Non-Toxin	-0.1299
SLA-2*0701	1	16	24	9	PFFSSWLVL	0.072943	0.99	Antigen = 0.2272 ( Probable NON-ANTIGEN )	defined as non-allergen	Non-Toxin
SLA-1*0601	1	7	15	9	PLAHGNTSF	0.201719	0.94	Antigen = 1.1206 ( Probable ANTIGEN ).	defined as allergen	Non-Toxin
SLA-1*1301	1	2	9	8	QVDGGNWF	0.390126	0.41	Antigen = -0.5628 ( Probable NON-ANTIGEN ).	defined as allergen	Non-Toxin
SLA-1*0401	1	2	9	8	QVDGGNWF	0.605536	0.43	Antigen = -0.5628 ( Probable NON-ANTIGEN ).	defined as allergen	Non-Toxin
SLA-1*1301	1	2	9	8	QVDGGNWF	0.390126	0.41	Antigen = -0.5628 ( Probable NON-ANTIGEN )	defined as allergen	Non-Toxin
SLA-1*0401	1	2	9	8	QVDGGNWF	0.605536	0.43	Antigen = -0.5628 ( Probable NON-ANTIGEN )	defined as allergen	Non-Toxin
SLA-2*1002	1	2	10	9	QVDGGNWFH	0.425466	0.1	Antigen = -0.1461 ( Probable NON-ANTIGEN ).	defined as allergen	Non-Toxin
SLA-2*0302	1	2	10	9	QVDGGNWFH	0.336057	0.32	Antigen = -0.1461 ( Probable NON-ANTIGEN ).	defined as allergen	Non-Toxin
SLA-1*0401	1	2	10	9	QVDGGNWFH	0.658042	0.34	Antigen = -0.1461 ( Probable NON-ANTIGEN ).	defined as allergen	Non-Toxin
SLA-1*0801	1	2	10	9	QVDGGNWFH	0.211838	0.58	Antigen = -0.1461 ( Probable NON-ANTIGEN ).	defined as allergen	Non-Toxin
SLA-1*0702	1	2	10	9	QVDGGNWFH	0.228363	0.64	Antigen = -0.1461 ( Probable NON-ANTIGEN )	defined as allergen	Non-Toxin
SLA-1*0701	1	2	10	9	QVDGGNWFH	0.228363	0.64	Antigen = -0.1461 ( Probable NON-ANTIGEN )	defined as allergen	Non-Toxin
SLA-2*0102	1	2	10	9	QVDGGNWFH	0.192746	0.77	Antigen = -0.1494 ( Probable NON-ANTIGEN ).	defined as allergen	Non-Toxin
SLA-1*1301	1	2	10	9	QVDGGNWFH	0.28766	0.78	Antigen = -0.1494 ( Probable NON-ANTIGEN ).	defined as allergen	Non-Toxin
SLA-2*1002	1	2	10	9	QVDGGNWFH	0.425466	0.1	Antigen = -0.1461 ( Probable NON-ANTIGEN	defined as allergen	Non-Toxin
SLA-2*0302	1	2	10	9	QVDGGNWFH	0.336057	0.32	Antigen = -0.1461 ( Probable NON-ANTIGEN )	defined as allergen	Non-Toxin
SLA-1*0401	1	2	10	9	QVDGGNWFH	0.658042	0.34	Antigen = -0.1461 ( Probable NON-ANTIGEN	defined as allergen	Non-Toxin
SLA-1*0801	1	2	10	9	QVDGGNWFH	0.211838	0.58	Antigen = -0.1461 ( Probable NON-ANTIGEN )	defined as allergen	Non-Toxin
SLA-1*0702	1	2	10	9	QVDGGNWFH	0.228363	0.64	Antigen = -0.1461 ( Probable NON-ANTIGEN )	defined as allergen	Non-Toxin
SLA-1*0701	1	2	10	9	QVDGGNWFH	0.228363	0.64	Antigen = -0.1461 ( Probable NON-ANTIGEN )	defined as allergen	Non-Toxin
SLA-2*0102	1	2	10	9	QVDGGNWFH	0.192746	0.77	Antigen = -0.1461 ( Probable NON-ANTIGEN )	defined as allergen	Non-Toxin
SLA-1*1301	1	2	10	9	QVDGGNWFH	0.28766	0.78	Antigen = -0.1461 ( Probable NON-ANTIGEN )	defined as allergen	Non-Toxin
SLA-1*0101	1	2	11	10	QVDGGNWFHL	0.271244	0.38	0.1847 ( Probable NON-ANTIGEN ).	defined as allergen	Non-Toxin
SLA-1*0401	1	2	11	10	QVDGGNWFHL	0.521362	0.58	Antigen = 0.1847 ( Probable NON-ANTIGEN ).	defined as allergen	Non-Toxin
SLA-2*0502	1	2	11	10	QVDGGNWFHL	0.094466	0.65	Antigen = 0.1847 ( Probable NON-ANTIGEN ).	defined as allergen	Non-Toxin
SLA-2*0301	1	2	11	10	QVDGGNWFHL	0.169339	0.69	Antigen = 0.1847 ( Probable NON-ANTIGEN ).	defined as allergen	Non-Toxin
SLA-1*1301	1	2	11	10	QVDGGNWFHL	0.292294	0.76	Antigen = 0.1847 ( Probable NON-ANTIGEN ).	defined as allergen	Non-Toxin
SLA-1*0101	1	2	11	10	QVDGGNWFHL	0.271244	0.38	Antigen = 0.1847 ( Probable NON-ANTIGEN )	defined as allergen	Non-Toxin
SLA-1*0401	1	2	11	10	QVDGGNWFHL	0.521362	0.58	Antigen = 0.1847 ( Probable NON-ANTIGEN )	defined as allergen	Non-Toxin
SLA-2*0502	1	2	11	10	QVDGGNWFHL	0.094466	0.65	Antigen = 0.1847 ( Probable NON-ANTIGEN )	defined as allergen	Non-Toxin
SLA-2*0301	1	2	11	10	QVDGGNWFHL	0.169339	0.69	Antigen = 0.1847 ( Probable NON-ANTIGEN )	defined as allergen	Non-Toxin
SLA-1*1301	1	2	11	10	QVDGGNWFHL	0.292294	0.76	Antigen = 0.1847 ( Probable NON-ANTIGEN )	defined as allergen	Non-Toxin
								ORF4 (GP4 protien
allele	seq_num	start	end	length	peptide	score	rank	Antegenicity	Allergeneicity	Toxicity	Immunogenecity
SLA-1*0202	1	9	17	9	AVCVNFTSY	0.575525	0.13	Antigen = 1.4660 ( Probable ANTIGEN )	defined as non-allergen	Non-Toxin	0.06404
SLA-1*0201	1	9	17	9	AVCVNFTSY	0.575525	0.13	Antigen = 1.4660 ( Probable ANTIGEN )	defined as non-allergen	Non-Toxin	0.06404
SLA-2*1002	1	9	17	9	AVCVNFTSY	0.341954	0.16	Antigen = 1.4660 ( Probable ANTIGEN )	defined as non-allergen	Non-Toxin	0.06404
SLA-2*0101	1	9	17	9	AVCVNFTSY	0.280478	0.18	Antigen = 1.4660 ( Probable ANTIGEN )	defined as non-allergen	Non-Toxin	0.06404
SLA-2*0102	1	9	17	9	AVCVNFTSY	0.325574	0.23	Antigen = 1.4660 ( Probable ANTIGEN )	defined as non-allergen	Non-Toxin	0.06404
SLA-1*0702	1	9	17	9	AVCVNFTSY	0.392528	0.24	Antigen = 1.4660 ( Probable ANTIGEN )	defined as non-allergen	Non-Toxin	0.06404
SLA-1*0701	1	9	17	9	AVCVNFTSY	0.392528	0.24	Antigen = 1.4660 ( Probable ANTIGEN )	defined as non-allergen	Non-Toxin	0.06404
SLA-1*1201	1	9	17	9	AVCVNFTSY	0.440241	0.27	Antigen = 1.4660 ( Probable ANTIGEN )	defined as non-allergen	Non-Toxin	0.06404
SLA-1*0801	1	9	17	9	AVCVNFTSY	0.335905	0.28	Antigen = 1.4660 ( Probable ANTIGEN )	defined as non-allergen	Non-Toxin	0.06404
SLA-2*0302	1	9	17	9	AVCVNFTSY	0.332638	0.34	Antigen = 1.4660 ( Probable ANTIGEN )	defined as non-allergen	Non-Toxin	0.06404
SLA-2*0401	1	9	17	9	AVCVNFTSY	0.433975	0.36	Antigen = 1.4660 ( Probable ANTIGEN )	defined as non-allergen	Non-Toxin	0.06404
SLA-2*1001	1	9	17	9	AVCVNFTSY	0.215458	0.37	Antigen = 1.4660 ( Probable ANTIGEN )	defined as non-allergen	Non-Toxin	0.06404
SLA-1*0401	1	9	17	9	AVCVNFTSY	0.638619	0.38	Antigen = 1.4660 ( Probable ANTIGEN )	defined as non-allergen	Non-Toxin	0.06404
SLA-1*1301	1	9	17	9	AVCVNFTSY	0.395778	0.41	Antigen = 1.4660 ( Probable ANTIGEN )	defined as non-allergen	Non-Toxin	0.06404
SLA-1*0601	1	9	17	9	AVCVNFTSY	0.31321	0.41	Antigen = 1.4660 ( Probable ANTIGEN )	defined as non-allergen	Non-Toxin	0.06404
SLA-1*0501	1	9	17	9	AVCVNFTSY	0.445067	0.5	Antigen = 1.4660 ( Probable ANTIGEN )	defined as non-allergen	Non-Toxin	0.06404
SLA-3*0601	1	9	17	9	AVCVNFTSY	0.130728	0.78	Antigen = 1.4660 ( Probable ANTIGEN )	defined as non-allergen	Non-Toxin	0.06404
SLA-2*0402	1	9	17	9	AVCVNFTSY	0.177883	0.93	Antigen = 1.4660 ( Probable ANTIGEN )	defined as non-allergen	Non-Toxin	0.06404
SLA-1*0202	1	2	10	9	AVCVNFTSY	0.575525	0.13	Antigen = 1.4660 ( Probable ANTIGEN )	defined as non-allergen	Non-Toxin	0.06404
SLA-1*0201	1	2	10	9	AVCVNFTSY	0.575525	0.13	Antigen = 1.4660 ( Probable ANTIGEN )	defined as non-allergen	Non-Toxin	0.06404
SLA-2*1002	1	2	10	9	AVCVNFTSY	0.341954	0.16	Antigen = 1.4660 ( Probable ANTIGEN )	defined as non-allergen	Non-Toxin	0.06404
SLA-2*0101	1	2	10	9	AVCVNFTSY	0.280478	0.18	Antigen = 0.4282 ( Probable ANTIGEN )	defined as non-allergen	Non-Toxin	0.06404
SLA-2*0102	1	2	10	9	AVCVNFTSY	0.325574	0.23	Antigen = 0.4282 ( Probable ANTIGEN )	defined as non-allergen	Non-Toxin	0.06404
SLA-1*0702	1	2	10	9	AVCVNFTSY	0.392528	0.24	Antigen = 0.4282 ( Probable ANTIGEN )	defined as non-allergen	Non-Toxin	0.06404
SLA-1*0701	1	2	10	9	AVCVNFTSY	0.392528	0.24	Antigen = 0.4282 ( Probable ANTIGEN )	defined as non-allergen	Non-Toxin	0.06404
SLA-1*1201	1	2	10	9	AVCVNFTSY	0.440241	0.27	Antigen = 0.4282 ( Probable ANTIGEN )	defined as non-allergen	Non-Toxin	0.06404
SLA-1*0801	1	2	10	9	AVCVNFTSY	0.335905	0.28	Antigen = 0.4282 ( Probable ANTIGEN )	defined as non-allergen	Non-Toxin	0.06404
SLA-2*0302	1	2	10	9	AVCVNFTSY	0.332638	0.34	Antigen = 0.4282 ( Probable ANTIGEN )	defined as non-allergen	Non-Toxin	0.06404
SLA-2*0401	1	2	10	9	AVCVNFTSY	0.433975	0.36	Antigen = 0.4282 ( Probable ANTIGEN )	defined as non-allergen	Non-Toxin	0.06404
SLA-2*1001	1	2	10	9	AVCVNFTSY	0.215458	0.37	Antigen = 0.4282 ( Probable ANTIGEN )	defined as non-allergen	Non-Toxin	0.06404
SLA-1*0401	1	2	10	9	AVCVNFTSY	0.638619	0.38	Antigen = 0.4282 ( Probable ANTIGEN )	defined as non-allergen	Non-Toxin	0.06404
SLA-1*1301	1	2	10	9	AVCVNFTSY	0.395778	0.41	Antigen = 0.4282 ( Probable ANTIGEN )	defined as non-allergen	Non-Toxin	0.06404
SLA-1*0601	1	2	10	9	AVCVNFTSY	0.31321	0.41	Antigen = 0.4282 ( Probable ANTIGEN )	defined as non-allergen	Non-Toxin	0.06404
SLA-1*0501	1	2	10	9	AVCVNFTSY	0.445067	0.5	Antigen = 0.4282 ( Probable ANTIGEN )	defined as non-allergen	Non-Toxin	0.06404
SLA-3*0601	1	2	10	9	AVCVNFTSY	0.130728	0.78	Antigen = 0.4282 ( Probable ANTIGEN )	defined as non-allergen	Non-Toxin	0.06404
SLA-2*0402	1	2	10	9	AVCVNFTSY	0.177883	0.93	Antigen = 0.4282 ( Probable ANTIGEN )	defined as non-allergen	Non-Toxin	0.06404
SLA-2*0102	1	7	15	9	FTSYVQHVK	0.217733	0.62	Antigen = 0.4693 ( Probable ANTIGEN ).	defined as allergen	Non-Toxin
SLA-1*1201	1	7	15	9	FTSYVQHVK	0.347455	0.63	Antigen = 0.4693 ( Probable ANTIGEN ).	defined as allergen	Non-Toxin
SLA-1*0202	1	6	14	9	GVVSACVNF	0.301328	0.94	Antigen = 0.6264 ( Probable ANTIGEN )	defined as allergen	Non-Toxin
SLA-1*0201	1	6	14	9	GVVSACVNF	0.301328	0.94	Antigen = 0.6264 ( Probable ANTIGEN )	defined as allergen	Non-Toxin
SLA-2*1001	1	6	14	9	GVVSACVNF	0.116722	0.98	Antigen = 0.6264 ( Probable ANTIGEN )	defined as allergen	Non-Toxin
								ORF5 (GP5 protien)
allele	seq_num	start	end	length	peptide	score	rank	Antegenicity	Allergeencity	Toxicity	immunogenecity
SLA-3*0701	1	9	16	8	ARTRFTNF	0.139989	0.37	Antigen = 1.2970 ( Probable ANTIGEN ).	defined as allergen	Non-Toxin
SLA-3*0303	1	9	16	8	ARTRFTNF	0.186571	0.41	Antigen = 1.2970 ( Probable ANTIGEN ).	defined as allergen	Non-Toxin
SLA-3*0301	1	9	16	8	ARTRFTNF	0.186571	0.41	Antigen = 1.2970 ( Probable ANTIGEN ).	defined as allergen	Non-Toxin
SLA-3*0401	1	9	16	8	ARTRFTNF	0.140681	0.5	Antigen = 1.2970 ( Probable ANTIGEN ).	defined as allergen	Non-Toxin
SLA-3*0601	1	9	16	8	ARTRFTNF	0.161331	0.56	Antigen = 1.2970 ( Probable ANTIGEN ).	defined as allergen	Non-Toxin
SLA-3*0402	1	9	16	8	ARTRFTNF	0.132655	0.74	Antigen = 1.2970 ( Probable ANTIGEN ).	defined as allergen	Non-Toxin
SLA-3*0101	1	9	17	9	ARTRFTNFI	0.330411	0.07	Antigen = 0.8248 ( Probable ANTIGEN )	defined as allergen	Non-Toxin
SLA-3*0602	1	9	17	9	ARTRFTNFI	0.057162	0.43	Antigen = 0.8248 ( Probable ANTIGEN )	defined as allergen	Non-Toxin
SLA-3*0303	1	9	17	9	ARTRFTNFI	0.169134	0.49	Antigen = 0.8248 ( Probable ANTIGEN )	defined as allergen	Non-Toxin
SLA-3*0301	1	9	17	9	ARTRFTNFI	0.169134	0.49	Antigen = 0.8248 ( Probable ANTIGEN )	defined as allergen	Non-Toxin
SLA-3*0701	1	9	17	9	ARTRFTNFI	0.093507	0.71	Antigen = 0.8248 ( Probable ANTIGEN )	defined as allergen	Non-Toxin
SLA-3*0401	1	9	17	9	ARTRFTNFI	0.109622	0.72	Antigen = 0.8248 ( Probable ANTIGEN )	defined as allergen	Non-Toxin
SLA-3*0402	1	9	17	9	ARTRFTNFI	0.122115	0.85	Antigen = 0.8248 ( Probable ANTIGEN )	defined as allergen	Non-Toxin
SLA-3*0601	1	9	17	9	ARTRFTNFI	0.117142	0.92	Antigen = 0.8248 ( Probable ANTIGEN )	defined as allergen	Non-Toxin
SLA-3*0503	1	9	17	9	ARTRFTNFI	0.160176	0.93	Antigen = 0.8248 ( Probable ANTIGEN )	defined as allergen	Non-Toxin
SLA-3*0502	1	9	17	9	ARTRFTNFI	0.160176	0.93	Antigen = 0.8248 ( Probable ANTIGEN )	defined as allergen	Non-Toxin
SLA-3*0501	1	9	17	9	ARTRFTNFI	0.160176	0.93	Antigen = 0.8248 ( Probable ANTIGEN )	defined as allergen	Non-Toxin
SLA-1*0202	1	2	9	8	AVETFVIF	0.331079	0.78	Antigen = -0.3542 ( Probable NON-ANTIGEN )	defined as non-allergen	Non-Toxin
SLA-1*0201	1	2	9	8	AVETFVIF	0.331079	0.78	Antigen = -0.3542 ( Probable NON-ANTIGEN )	defined as non-allergen	Non-Toxin
SLA-2*0301	1	8	16	9	GALTTSHFL	0.251443	0.3	Antigen = 0.6354 ( Probable ANTIGEN )	defined as allergen	Non-Toxin
SLA-2*0501	1	8	16	9	GALTTSHFL	0.045642	0.46	Antigen = 0.6354 ( Probable ANTIGEN )	defined as allergen	Non-Toxin
SLA-2*0701	1	8	16	9	GALTTSHFL	0.106379	0.54	Antigen = 0.6354 ( Probable ANTIGEN )	defined as allergen	Non-Toxin
SLA-2*1201	1	8	16	9	GALTTSHFL	0.037717	0.58	Antigen = 0.6354 ( Probable ANTIGEN )	defined as allergen	Non-Toxin
SLA-1*1101	1	8	16	9	GALTTSHFL	0.082475	0.59	Antigen = 0.6354 ( Probable ANTIGEN )	defined as allergen	Non-Toxin
SLA-1*0101	1	8	16	9	GALTTSHFL	0.184319	0.89	Antigen = 0.6354 ( Probable ANTIGEN )	defined as allergen	Non-Toxin
SLA-6*0105	1	8	16	9	GALTTSHFL	0.192372	0.94	Antigen = 0.6354 ( Probable ANTIGEN )	defined as allergen	Non-Toxin
SLA-6*0104	1	8	16	9	GALTTSHFL	0.192372	0.94	Antigen = 0.6354 ( Probable ANTIGEN )	defined as allergen	Non-Toxin
SLA-6*0103	1	8	16	9	GALTTSHFL	0.192372	0.94	Antigen = 0.6354 ( Probable ANTIGEN )	defined as allergen	Non-Toxin
SLA-6*0102	1	8	16	9	GALTTSHFL	0.192372	0.94	Antigen = 0.6354 ( Probable ANTIGEN )	defined as allergen	Non-Toxin
SLA-6*0101	1	8	16	9	GALTTSHFL	0.192372	0.94	Antigen = 0.6354 ( Probable ANTIGEN )	defined as allergen	Non-Toxin
SLA-2*0301	1	1	9	9	GALTTSHFL	0.251443	0.3	Antigen = 0.6354 ( Probable ANTIGEN )	defined as allergen	Non-Toxin
SLA-2*0501	1	1	9	9	GALTTSHFL	0.045642	0.46	Antigen = 0.6354 ( Probable ANTIGEN )	defined as allergen	Non-Toxin
SLA-2*0701	1	1	9	9	GALTTSHFL	0.106379	0.54	Antigen = 0.6354 ( Probable ANTIGEN )	defined as allergen	Non-Toxin
SLA-2*1201	1	1	9	9	GALTTSHFL	0.037717	0.58	Antigen = 0.6354 ( Probable ANTIGEN )	defined as allergen	Non-Toxin
SLA-1*1101	1	1	9	9	GALTTSHFL	0.082475	0.59	Antigen = 0.6354 ( Probable ANTIGEN )	defined as allergen	Non-Toxin
SLA-2*0502	1	1	9	9	GALTTSHFL	0.080619	0.83	Antigen = 0.6354 ( Probable ANTIGEN )	defined as allergen	Non-Toxin
SLA-1*0101	1	1	9	9	GALTTSHFL	0.184319	0.89	Antigen = 0.6354 ( Probable ANTIGEN )	defined as allergen	Non-Toxin
SLA-6*0105	1	1	9	9	GALTTSHFL	0.192372	0.94	Antigen = 0.6354 ( Probable ANTIGEN )	defined as allergen	Non-Toxin
SLA-6*0104	1	1	9	9	GALTTSHFL	0.192372	0.94	Antigen = 0.6354 ( Probable ANTIGEN )	defined as allergen	Non-Toxin
SLA-6*0103	1	1	9	9	GALTTSHFL	0.192372	0.94	Antigen = 0.6354 ( Probable ANTIGEN )	defined as allergen	Non-Toxin
SLA-6*0102	1	1	9	9	GALTTSHFL	0.192372	0.94	Antigen = 0.6354 ( Probable ANTIGEN )	defined as allergen	Non-Toxin
SLA-6*0101	1	1	9	9	GALTTSHFL	0.192372	0.94	Antigen = 0.6354 ( Probable ANTIGEN )	defined as allergen	Non-Toxin
SLA-1*1101	1	2	9	8	IDLKRVVL	0.072906	0.7	Antigen = 1.0981 ( Probable ANTIGEN ).	defined as non-allergen	Non-Toxin	-0.0965
SLA-2*0701	1	3	11	9	IYNLTICEL	0.192946	0.13	Antigen = 0.2934 ( Probable NON-ANTIGEN )	defined as non-allergen	Non-Toxin
SLA-3*0503	1	3	11	9	IYNLTICEL	0.161094	0.92	Antigen = 0.2934 ( Probable NON-ANTIGEN )	defined as non-allergen	Non-Toxin
SLA-3*0502	1	3	11	9	IYNLTICEL	0.161094	0.92	Antigen = 0.2934 ( Probable NON-ANTIGEN )	defined as non-allergen	Non-Toxin
SLA-3*0501	1	3	11	9	IYNLTICEL	0.161094	0.92	Antigen = 0.2934 ( Probable NON-ANTIGEN )	defined as non-allergen	Non-Toxin
SLA-2*0701	1	4	12	9	IYNLTICEL	0.192946	0.13	Antigen = 0.2934 ( Probable NON-ANTIGEN )	defined as non-allergen	Non-Toxin
SLA-3*0503	1	4	12	9	IYNLTICEL	0.161094	0.92	Antigen = 0.2934 ( Probable NON-ANTIGEN )	defined as non-allergen	Non-Toxin
SLA-3*0502	1	4	12	9	IYNLTICEL	0.161094	0.92	Antigen = 0.2934 ( Probable NON-ANTIGEN )	defined as non-allergen	Non-Toxin
SLA-3*0501	1	4	12	9	IYNLTICEL	0.161094	0.92	Antigen = 0.2934 ( Probable NON-ANTIGEN )	defined as non-allergen	Non-Toxin
SLA-2*0301	1	1	9	9	LIDLKRVVL	0.395625	0.08	Antigen = 1.1299 ( Probable ANTIGEN )	defined as non-allergen	Non-Toxin	-0.10628
SLA-1*0101	1	1	9	9	LIDLKRVVL	0.311753	0.27	Antigen = 1.1299 ( Probable ANTIGEN )	defined as non-allergen	Non-Toxin	-0.10628
SLA-2*0701	1	1	9	9	LIDLKRVVL	0.133589	0.32	Antigen = 1.1299 ( Probable ANTIGEN )	defined as non-allergen	Non-Toxin	-0.10628
SLA-2*1101	1	1	9	9	LIDLKRVVL	0.172933	0.43	Antigen = 1.1299 ( Probable ANTIGEN )	defined as non-allergen	Non-Toxin	-0.10628
SLA-1*1101	1	1	9	9	LIDLKRVVL	0.088228	0.53	Antigen = 1.1299 ( Probable ANTIGEN )	defined as non-allergen	Non-Toxin	-0.10628
SLA-2*0502	1	1	9	9	LIDLKRVVL	0.085797	0.77	Antigen = 1.1299 ( Probable ANTIGEN )	defined as non-allergen	Non-Toxin	-0.10628
SLA-1*0401	1	1	9	9	LIDLKRVVL	0.4153	0.92	Antigen = 1.1299 ( Probable ANTIGEN )	defined as non-allergen	Non-Toxin	-0.10628
SLA-6*0105	1	1	9	9	LQLIYNLTI	0.19894	0.87	Antigen = 0.6749 ( Probable ANTIGEN )	defined as non-allergen	Non-Toxin	0.13395
SLA-6*0104	1	1	9	9	LQLIYNLTI	0.19894	0.87	Antigen = 0.6749 ( Probable ANTIGEN )	defined as non-allergen	Non-Toxin	0.13395
SLA-6*0103	1	1	9	9	LQLIYNLTI	0.19894	0.87	Antigen = 0.6749 ( Probable ANTIGEN )	defined as non-allergen	Non-Toxin	0.13395
SLA-6*0102	1	1	9	9	LQLIYNLTI	0.19894	0.87	Antigen = 0.6749 ( Probable ANTIGEN )	defined as non-allergen	Non-Toxin	0.13395
SLA-6*0101	1	1	9	9	LQLIYNLTI	0.19894	0.87	Antigen = 0.6749 ( Probable ANTIGEN )	defined as non-allergen	Non-Toxin	0.13395
SLA-2*0102	1	4	12	9	MSWRYSCTR	0.171261	0.96	Antigen = 0.6588 ( Probable ANTIGEN )	defined as non-allergen	Non-Toxin	-0.05817
SLA-2*0102	1	4	12	9	MSWRYSCTR	0.171261	0.96	Antigen = 0.6588 ( Probable ANTIGEN ).	defined as non-allergen	Non-Toxin	-0.05817
SLA-3*0701	1	7	16	10	RYARTRFTNF	0.146628	0.34	Antigen = 0.2669 ( Probable NON-ANTIGEN )	defined as allergen	Non-Toxin
SLA-3*0401	1	7	16	10	RYARTRFTNF	0.161386	0.39	Antigen = 0.2669 ( Probable NON-ANTIGEN )	defined as allergen	Non-Toxin
SLA-3*0402	1	7	16	10	RYARTRFTNF	0.167858	0.5	Antigen = 0.2669 ( Probable NON-ANTIGEN )	defined as allergen	Non-Toxin
SLA-3*0601	1	7	16	10	RYARTRFTNF	0.140195	0.71	Antigen = 0.2669 ( Probable NON-ANTIGEN )	defined as allergen	Non-Toxin
SLA-3*0303	1	7	16	10	RYARTRFTNF	0.115175	0.96	Antigen = 0.2669 ( Probable NON-ANTIGEN )	defined as allergen	Non-Toxin
SLA-3*0301	1	7	16	10	RYARTRFTNF	0.115175	0.96	Antigen = 0.2669 ( Probable NON-ANTIGEN )	defined as allergen	Non-Toxin
SLA-3*0503	1	6	14	9	SHFLDTVGL	0.327695	0.15	Antigen = 0.4619 ( Probable ANTIGEN )	defined as non-allergen	Non-Toxin	0.13962
SLA-3*0502	1	6	14	9	SHFLDTVGL	0.327695	0.15	Antigen = 0.4619 ( Probable ANTIGEN )	defined as non-allergen	Non-Toxin	0.13962
SLA-3*0501	1	6	14	9	SHFLDTVGL	0.327695	0.15	Antigen = 0.4619 ( Probable ANTIGEN )	defined as non-allergen	Non-Toxin	0.13962
SLA-3*0101	1	6	14	9	SHFLDTVGL	0.189096	0.31	Antigen = 0.4619 ( Probable ANTIGEN )	defined as non-allergen	Non-Toxin	0.13962
SLA-1*1101	1	6	14	9	SHFLDTVGL	0.107719	0.34	Antigen = 0.4619 ( Probable ANTIGEN )	defined as non-allergen	Non-Toxin	0.13962
SLA-2*0202	1	6	14	9	SHFLDTVGL	0.094191	0.57	Antigen = 0.4619 ( Probable ANTIGEN )	defined as non-allergen	Non-Toxin	0.13962
SLA-2*0201	1	6	14	9	SHFLDTVGL	0.094191	0.57	Antigen = 0.4619 ( Probable ANTIGEN )	defined as non-allergen	Non-Toxin	0.13962
SLA-2*0701	1	6	14	9	SHFLDTVGL	0.102382	0.58	Antigen = 0.4619 ( Probable ANTIGEN )	defined as non-allergen	Non-Toxin	0.13962
SLA-3*0303	1	6	14	9	SHFLDTVGL	0.125625	0.83	Antigen = 0.4619 ( Probable ANTIGEN )	defined as non-allergen	Non-Toxin	0.13962
SLA-3*0301	1	6	14	9	SHFLDTVGL	0.125625	0.83	Antigen = 0.4619 ( Probable ANTIGEN )	defined as non-allergen	Non-Toxin	0.13962
SLA-3*0304	1	6	14	9	SHFLDTVGL	0.071868	0.83	Antigen = 0.4619 ( Probable ANTIGEN )	defined as non-allergen	Non-Toxin	0.13962
SLA-3*0302	1	6	14	9	SHFLDTVGL	0.095624	0.85	Antigen = 0.4619 ( Probable ANTIGEN )	defined as non-allergen	Non-Toxin	0.13962
								ORF6 ( M protien)
allele	seq_num	start	end	length	peptide	score	percentile_rank	Antgenicity	Allergenecity	Toxicity	Immnogenecity
SLA-2*0701	1	2	10	9	AFSITYTPI	0.075569	0.95	Antigen = 1.6228 ( Probable ANTIGEN )	defined as non-allergen	Non-Toxin	0.14082
SLA-2*0701	1	4	12	9	AFSITYTPI	0.075569	0.95	Antigen = 1.6228 ( Probable ANTIGEN )	defined as non-allergen	Non-Toxin	0.14082
SLA-2*1101	1	2	10	9	APAHHVESA	0.257148	0.21	Antigen = 0.4165 ( Probable ANTIGEN )	defined as allergen	Non-Toxin
SLA-1*1201	1	8	16	9	AVKRGVVNL	0.531729	0.11	Antigen = 0.3550 ( Probable NON-ANTIGEN ).	defined as non-allergen	Non-Toxin
SLA-2*0301	1	8	16	9	AVKRGVVNL	0.281134	0.24	Antigen = 0.3550 ( Probable NON-ANTIGEN ).	defined as non-allergen	Non-Toxin
SLA-2*0701	1	8	16	9	AVKRGVVNL	0.129712	0.35	Antigen = 0.3550 ( Probable NON-ANTIGEN ).	defined as non-allergen	Non-Toxin
SLA-3*0401	1	8	16	9	AVKRGVVNL	0.168196	0.37	Antigen = 0.3550 ( Probable NON-ANTIGEN ).	defined as non-allergen	Non-Toxin
SLA-2*1201	1	8	16	9	AVKRGVVNL	0.049458	0.4	Antigen = 0.3550 ( Probable NON-ANTIGEN ).	defined as non-allergen	Non-Toxin
SLA-2*1001	1	8	16	9	AVKRGVVNL	0.202134	0.42	Antigen = 0.3550 ( Probable NON-ANTIGEN ).	defined as non-allergen	Non-Toxin
SLA-3*0602	1	8	16	9	AVKRGVVNL	0.057175	0.43	Antigen = 0.3550 ( Probable NON-ANTIGEN ).	defined as non-allergen	Non-Toxin
SLA-3*0503	1	8	16	9	AVKRGVVNL	0.217452	0.49	Antigen = 0.3550 ( Probable NON-ANTIGEN ).	defined as non-allergen	Non-Toxin
SLA-3*0502	1	8	16	9	AVKRGVVNL	0.217452	0.49	Antigen = 0.3550 ( Probable NON-ANTIGEN ).	defined as non-allergen	Non-Toxin
SLA-3*0501	1	8	16	9	AVKRGVVNL	0.217452	0.49	Antigen = 0.3550 ( Probable NON-ANTIGEN ).	defined as non-allergen	Non-Toxin
SLA-3*0402	1	8	16	9	AVKRGVVNL	0.147009	0.62	Antigen = 0.3550 ( Probable NON-ANTIGEN ).	defined as non-allergen	Non-Toxin
SLA-3*0601	1	8	16	9	AVKRGVVNL	0.148994	0.64	Antigen = 0.3550 ( Probable NON-ANTIGEN ).	defined as non-allergen	Non-Toxin
SLA-3*0701	1	8	16	9	AVKRGVVNL	0.097922	0.67	Antigen = 0.3550 ( Probable NON-ANTIGEN ).	defined as non-allergen	Non-Toxin
SLA-2*0101	1	8	16	9	AVKRGVVNL	0.154441	0.77	Antigen = 0.3550 ( Probable NON-ANTIGEN ).	defined as non-allergen	Non-Toxin
SLA-1*1101	1	8	16	9	AVKRGVVNL	0.067951	0.78	Antigen = 0.3550 ( Probable NON-ANTIGEN ).	defined as non-allergen	Non-Toxin
SLA-2*0102	1	8	16	9	AVKRGVVNL	0.189362	0.8	Antigen = 0.3550 ( Probable NON-ANTIGEN ).	defined as non-allergen	Non-Toxin
SLA-3*0101	1	8	16	9	AVKRGVVNL	0.104547	0.84	Antigen = 0.3550 ( Probable NON-ANTIGEN ).	defined as non-allergen	Non-Toxin
SLA-1*0601	1	8	16	9	AVKRGVVNL	0.211161	0.85	Antigen = 0.3550 ( Probable NON-ANTIGEN ).	defined as non-allergen	Non-Toxin
SLA-6*0105	1	8	16	9	AVKRGVVNL	0.187995	0.97	Antigen = 0.3550 ( Probable NON-ANTIGEN ).	defined as non-allergen	Non-Toxin
SLA-6*0104	1	8	16	9	AVKRGVVNL	0.187995	0.97	Antigen = 0.3550 ( Probable NON-ANTIGEN ).	defined as non-allergen	Non-Toxin
SLA-6*0103	1	8	16	9	AVKRGVVNL	0.187995	0.97	Antigen = 0.3550 ( Probable NON-ANTIGEN ).	defined as non-allergen	Non-Toxin
SLA-6*0102	1	8	16	9	AVKRGVVNL	0.187995	0.97	Antigen = 0.3550 ( Probable NON-ANTIGEN ).	defined as non-allergen	Non-Toxin
SLA-6*0101	1	8	16	9	AVKRGVVNL	0.187995	0.97	Antigen = 0.3550 ( Probable NON-ANTIGEN ).	defined as non-allergen	Non-Toxin
SLA-3*0101	1	3	12	10	AVRKPGLTSV	0.148581	0.49	Antigen = 0.2724 ( Probable NON-ANTIGEN )	defined as non-allergen	Non-Toxin
SLA-3*0304	1	3	12	10	AVRKPGLTSV	0.065295	0.94	Antigen = 0.2724 ( Probable NON-ANTIGEN )	defined as non-allergen	Non-Toxin
SLA-1*1201	1	3	12	10	AVRKPGLTSV	0.298312	0.96	Antigen = 0.2724 ( Probable NON-ANTIGEN )	defined as non-allergen	Non-Toxin
SLA-3*0101	1	6	15	10	AVRKPGLTSV	0.148581	0.49	Antigen = 0.2724 ( Probable NON-ANTIGEN )	defined as non-allergen	Non-Toxin
SLA-3*0304	1	6	15	10	AVRKPGLTSV	0.065295	0.94	Antigen = 0.2724 ( Probable NON-ANTIGEN )	defined as non-allergen	Non-Toxin
SLA-1*1201	1	6	15	10	AVRKPGLTSV	0.298312	0.96	Antigen = 0.2724 ( Probable NON-ANTIGEN )	defined as non-allergen	Non-Toxin
SLA-3*0101	1	3	12	10	AVRKPGLTSV	0.148581	0.49	Antigen = 0.2724 ( Probable NON-ANTIGEN )	defined as non-allergen	Non-Toxin
SLA-3*0304	1	3	12	10	AVRKPGLTSV	0.065295	0.94	Antigen = 0.2724 ( Probable NON-ANTIGEN )	defined as non-allergen	Non-Toxin
SLA-1*1201	1	3	12	10	AVRKPGLTSV	0.298312	0.96	Antigen = 0.2724 ( Probable NON-ANTIGEN )	defined as non-allergen	Non-Toxin
SLA-3*0503	1	1	9	9	AYAVRKPGL	0.171903	0.82	Antigen = 0.0228 ( Probable NON-ANTIGEN )	defined as allergen	Non-Toxin
SLA-3*0502	1	1	9	9	AYAVRKPGL	0.171903	0.82	Antigen = 0.0228 ( Probable NON-ANTIGEN )	defined as allergen	Non-Toxin
SLA-3*0501	1	1	9	9	AYAVRKPGL	0.171903	0.82	Antigen = 0.0228 ( Probable NON-ANTIGEN )	defined as allergen	Non-Toxin
SLA-2*0701	1	1	9	9	AYAVRKPGL	0.082354	0.83	Antigen = 0.0228 ( Probable NON-ANTIGEN )	defined as allergen	Non-Toxin
SLA-3*0503	1	4	12	9	AYAVRKPGL	0.171903	0.82	Antigen = 0.0228 ( Probable NON-ANTIGEN )	defined as allergen	Non-Toxin
SLA-3*0502	1	4	12	9	AYAVRKPGL	0.171903	0.82	Antigen = 0.0228 ( Probable NON-ANTIGEN )	defined as allergen	Non-Toxin
SLA-3*0501	1	4	12	9	AYAVRKPGL	0.171903	0.82	Antigen = 0.0228 ( Probable NON-ANTIGEN )	defined as allergen	Non-Toxin
SLA-2*0701	1	4	12	9	AYAVRKPGL	0.082354	0.83	Antigen = 0.0228 ( Probable NON-ANTIGEN )	defined as allergen	Non-Toxin
SLA-3*0503	1	1	9	9	AYAVRKPGL	0.171903	0.82	Antigen = 0.0228 ( Probable NON-ANTIGEN )	defined as allergen	Non-Toxin
SLA-3*0502	1	1	9	9	AYAVRKPGL	0.171903	0.82	Antigen = 0.0228 ( Probable NON-ANTIGEN )	defined as allergen	Non-Toxin
SLA-3*0501	1	1	9	9	AYAVRKPGL	0.171903	0.82	Antigen = 0.0228 ( Probable NON-ANTIGEN )	defined as allergen	Non-Toxin
SLA-2*0701	1	1	9	9	AYAVRKPGL	0.082354	0.83	Antigen = 0.0228 ( Probable NON-ANTIGEN )	defined as allergen	Non-Toxin
SLA-2*0402	1	1	9	9	DNHAFVVRR	0.200538	0.74	Antigen = 0.5233 ( Probable ANTIGEN ).	defined as allergen	Non-Toxin
SLA-2*0402	1	1	9	9	DNHAFVVRR	0.200538	0.74	Antigen = 0.5233 ( Probable ANTIGEN ).	defined as allergen	Non-Toxin
SLA-2*1201	1	8	16	9	ESAAGFHPI	0.177463	0.03	Antigen = 0.8644 ( Probable ANTIGEN )	defined as non-allergen	Non-Toxin	0.21609
SLA-2*0502	1	8	16	9	ESAAGFHPI	0.278367	0.07	Antigen = 0.8644 ( Probable ANTIGEN )	defined as non-allergen	Non-Toxin	0.21609
SLA-2*0501	1	8	16	9	ESAAGFHPI	0.042389	0.53	Antigen = 0.8644 ( Probable ANTIGEN )	defined as non-allergen	Non-Toxin	0.21609
SLA-1*1101	1	8	16	9	ESAAGFHPI	0.06557	0.83	Antigen = 0.8644 ( Probable ANTIGEN )	defined as non-allergen	Non-Toxin	0.21609
SLA-1*0101	1	8	16	9	ESAAGFHPI	0.180311	0.93	Antigen = 0.8644 ( Probable ANTIGEN )	defined as non-allergen	Non-Toxin	0.21609
SLA-2*0701	1	8	16	9	ESAAGFHPI	0.074591	0.97	Antigen = 0.8644 ( Probable ANTIGEN )	defined as non-allergen	Non-Toxin	0.21609
SLA-2*1201	1	3	11	9	FSITYTPII	0.062692	0.29	Antigen = 1.4228 ( Probable ANTIGEN )	defined as non-allergen	Non-Toxin	0.1836
SLA-2*0501	1	3	11	9	FSITYTPII	0.031202	0.79	Antigen = 1.4228 ( Probable ANTIGEN )	defined as non-allergen	Non-Toxin	0.1836
SLA-2*1201	1	5	13	9	FSITYTPII	0.062692	0.29	Antigen = 1.4228 ( Probable ANTIGEN )	defined as non-allergen	Non-Toxin	0.1836
SLA-2*0501	1	5	13	9	FSITYTPII	0.031202	0.79	Antigen = 1.4228 ( Probable ANTIGEN )	defined as non-allergen	Non-Toxin	0.1836
SLA-1*0701	1	3	12	10	FSITYTPIIY	0.200153	0.76	Antigen = 1.3767 ( Probable ANTIGEN )	defined as non-allergen	Non-Toxin	0.2961
SLA-1*0702	1	3	12	10	FSITYTPIIY	0.200153	0.76	Antigen = 1.3767 ( Probable ANTIGEN )	defined as non-allergen	Non-Toxin	0.2961
SLA-2*0101	1	3	12	10	FSITYTPIIY	0.15277	0.79	Antigen = 1.3767 ( Probable ANTIGEN )	defined as non-allergen	Non-Toxin	0.2961
SLA-1*0701	1	5	14	10	FSITYTPIIY	0.200153	0.76	Antigen = 1.3767 ( Probable ANTIGEN )	defined as non-allergen	Non-Toxin	0.2961
SLA-1*0702	1	5	14	10	FSITYTPIIY	0.200153	0.76	Antigen = 1.3767 ( Probable ANTIGEN )	defined as non-allergen	Non-Toxin	0.2961
SLA-2*0101	1	5	14	10	FSITYTPIIY	0.15277	0.79	Antigen = 1.3767 ( Probable ANTIGEN )	defined as non-allergen	Non-Toxin	0.2961
SLA-3*0101	1	21	29	9	GRLLGLLHI	0.287813	0.12	Antigen = 0.4189 ( Probable ANTIGEN )	defined as non-allergen	Non-Toxin	0.01734
SLA-3*0301	1	21	29	9	GRLLGLLHI	0.213338	0.3	Antigen = 0.4189 ( Probable ANTIGEN )	defined as non-allergen	Non-Toxin	0.01734
SLA-3*0303	1	21	29	9	GRLLGLLHI	0.213338	0.3	Antigen = 0.4189 ( Probable ANTIGEN )	defined as non-allergen	Non-Toxin	0.01734
SLA-3*0304	1	21	29	9	GRLLGLLHI	0.122843	0.34	Antigen = 0.4189 ( Probable ANTIGEN )	defined as non-allergen	Non-Toxin	0.01734
SLA-3*0501	1	21	29	9	GRLLGLLHI	0.191841	0.65	Antigen = 0.4189 ( Probable ANTIGEN	defined as non-allergen	Non-Toxin	0.01734
SLA-3*0502	1	21	29	9	GRLLGLLHI	0.191841	0.65	Antigen = 0.4189 ( Probable ANTIGEN	defined as non-allergen	Non-Toxin	0.01734
SLA-3*0503	1	21	29	9	GRLLGLLHI	0.191841	0.65	Antigen = 0.4189 ( Probable ANTIGEN	defined as non-allergen	Non-Toxin	0.01734
SLA-3*0601	1	21	29	9	GRLLGLLHI	0.148247	0.65	Antigen = 0.4189 ( Probable ANTIGEN	defined as non-allergen	Non-Toxin	0.01734
SLA-3*0602	1	21	29	9	GRLLGLLHI	0.039793	0.72	Antigen = 0.4189 ( Probable ANTIGEN	defined as non-allergen	Non-Toxin	0.01734
SLA-3*0701	1	21	29	9	GRLLGLLHI	0.08379	0.82	Antigen = 0.4189 ( Probable ANTIGEN ).	defined as non-allergen	Non-Toxin	0.01734
SLA-3*0301	1	21	30	10	GRLLGLLHIL	0.161411	0.54	Antigen = 0.0511 ( Probable NON-ANTIGEN )	defined as non-allergen	Non-Toxin
SLA-3*0303	1	21	30	10	GRLLGLLHIL	0.161411	0.54	Antigen = 0.0511 ( Probable NON-ANTIGEN )	defined as non-allergen	Non-Toxin
SLA-3*0101	1	21	30	10	GRLLGLLHIL	0.134329	0.58	Antigen = 0.0511 ( Probable NON-ANTIGEN )	defined as non-allergen	Non-Toxin
SLA-3*0304	1	21	30	10	GRLLGLLHIL	0.081113	0.68	Antigen = 0.0511 ( Probable NON-ANTIGEN )	defined as non-allergen	Non-Toxin
SLA-3*0101	1	9	17	9	GRLLGLLHL	0.34352	0.05	Antigen = 0.4312 ( Probable ANTIGEN ).	defined as allergen	Non-Toxin
SLA-3*0303	1	9	17	9	GRLLGLLHL	0.373096	0.06	Antigen = 0.4312 ( Probable ANTIGEN ).	defined as allergen	Non-Toxin
SLA-3*0301	1	9	17	9	GRLLGLLHL	0.373096	0.06	Antigen = 0.4312 ( Probable ANTIGEN ).	defined as allergen	Non-Toxin
SLA-3*0304	1	9	17	9	GRLLGLLHL	0.263174	0.07	Antigen = 0.4312 ( Probable ANTIGEN ).	defined as allergen	Non-Toxin
SLA-3*0601	1	9	17	9	GRLLGLLHL	0.278406	0.16	Antigen = 0.4312 ( Probable ANTIGEN ).	defined as allergen	Non-Toxin
SLA-3*0701	1	9	17	9	GRLLGLLHL	0.207177	0.19	Antigen = 0.4312 ( Probable ANTIGEN ).	defined as allergen	Non-Toxin
SLA-3*0503	1	9	17	9	GRLLGLLHL	0.30125	0.21	Antigen = 0.4312 ( Probable ANTIGEN ).	defined as allergen	Non-Toxin
SLA-3*0502	1	9	17	9	GRLLGLLHL	0.30125	0.21	Antigen = 0.4312 ( Probable ANTIGEN ).	defined as allergen	Non-Toxin
SLA-3*0501	1	9	17	9	GRLLGLLHL	0.30125	0.21	Antigen = 0.4312 ( Probable ANTIGEN ).	defined as allergen	Non-Toxin
SLA-3*0401	1	9	17	9	GRLLGLLHL	0.200502	0.27	Antigen = 0.4312 ( Probable ANTIGEN ).	defined as allergen	Non-Toxin
SLA-3*0602	1	9	17	9	GRLLGLLHL	0.072861	0.28	Antigen = 0.4312 ( Probable ANTIGEN ).	defined as allergen	Non-Toxin
SLA-3*0402	1	9	17	9	GRLLGLLHL	0.187867	0.42	Antigen = 0.4312 ( Probable ANTIGEN )	defined as allergen	Non-Toxin
SLA-3*0302	1	9	17	9	GRLLGLLHL	0.118567	0.55	Antigen = 0.4312 ( Probable ANTIGEN )	defined as allergen	Non-Toxin
SLA-3*0303	1	9	18	10	GRLLGLLHLL	0.21077	0.31	Antigen = 0.0619 ( Probable NON-ANTIGEN )	defined as non-allergen	Non-Toxin
SLA-3*0301	1	9	18	10	GRLLGLLHLL	0.21077	0.31	Antigen = 0.0619 ( Probable NON-ANTIGEN )	defined as non-allergen	Non-Toxin
SLA-3*0304	1	9	18	10	GRLLGLLHLL	0.11191	0.4	Antigen = 0.0619 ( Probable NON-ANTIGEN )	defined as non-allergen	Non-Toxin
SLA-3*0101	1	9	18	10	GRLLGLLHLL	0.162907	0.41	Antigen = 0.0619 ( Probable NON-ANTIGEN )	defined as non-allergen	Non-Toxin
SLA-1*0202	1	12	19	8	GVVNLVKY	0.322649	0.82	Antigen = 0.1629 ( Probable NON-ANTIGEN )	defined as allergen	Non-Toxin
SLA-1*0201	1	12	19	8	GVVNLVKY	0.322649	0.82	Antigen = 0.1629 ( Probable NON-ANTIGEN )	defined as allergen	Non-Toxin
SLA-2*0402	1	5	13	9	HHVESAAGF	0.249729	0.44	Antigen = 0.5739 ( Probable ANTIGEN )	defined as allergen	Non-Toxin
SLA-2*0401	1	5	13	9	HHVESAAGF	0.382036	0.54	Antigen = 0.5739 ( Probable ANTIGEN )	defined as allergen	Non-Toxin
SLA-3*0302	1	5	13	9	HHVESAAGF	0.116515	0.58	Antigen = 0.5739 ( Probable ANTIGEN )	defined as allergen	Non-Toxin
SLA-2*0202	1	5	13	9	HHVESAAGF	0.08436	0.67	Antigen = 0.5739 ( Probable ANTIGEN )	defined as allergen	Non-Toxin
SLA-2*0201	1	5	13	9	HHVESAAGF	0.08436	0.67	Antigen = 0.5739 ( Probable ANTIGEN )	defined as allergen	Non-Toxin
SLA-3*0503	1	5	13	9	HHVESAAGF	0.171612	0.82	Antigen = 0.5739 ( Probable ANTIGEN )	defined as allergen	Non-Toxin
SLA-3*0502	1	5	13	9	HHVESAAGF	0.171612	0.82	Antigen = 0.5739 ( Probable ANTIGEN )	defined as allergen	Non-Toxin
								ORF7 (N protien)
allele	seq_num	start	end	length	peptide	score	percentile_rank	Antegenicity	Allergencity	toxicity	Immnogencity
SLA-2*0701	1	9	19	11	AFNQGAGTASL	0.074848	0.97	Antigen = 0.5224 ( Probable ANTIGEN	defined as non-allergen	Non-Toxin	-0.04166
SLA-3*0101	1	20	28	9	AHTVRLIRV	0.119056	0.68	Antigen = -0.0490 ( Probable NON-ANTIGEN )	defined as allergen	Non-Toxin
SLA-3*0501	1	20	28	9	AHTVRLIRV	0.182657	0.73	Antigen = -0.0490 ( Probable NON-ANTIGEN )	defined as allergen	Non-Toxin
SLA-3*0502	1	20	28	9	AHTVRLIRV	0.182657	0.73	Antigen = -0.0490 ( Probable NON-ANTIGEN )	defined as allergen	Non-Toxin
SLA-3*0503	1	20	28	9	AHTVRLIRV	0.182657	0.73	Antigen = -0.0490 ( Probable NON-ANTIGEN )	defined as allergen	Non-Toxin
SLA-2*0501	1	1	9	9	ASLSSSGKV	0.027146	0.94	Antigen = 0.5560 ( Probable ANTIGEN	defined as allergen	Non-Toxin
SLA-2*0501	1	17	25	9	ASLSSSGKV	0.027146	0.94	Antigen = 0.5560 ( Probable ANTIGEN )	defined as allergen	Non-Toxin
SLA-2*0501	1	1	11	11	ASLSSSGKVSF	0.036074	0.65	Antigen = 1.0647 ( Probable ANTIGEN )	defined as allergen	Non-Toxin
SLA-2*1002	1	7	15	9	ATEDDVRHH	0.199578	0.47	Antigen = 0.2095 ( Probable NON-ANTIGEN	defined as non-allergen	Non-Toxin
SLA-2*0302	1	7	15	9	ATEDDVRHH	0.224263	0.86	Antigen = 0.2095 ( Probable NON-ANTIGEN	defined as non-allergen	Non-Toxin
SLA-2*0601	1	7	16	10	ATEDDVRHHF	0.521907	0.03	Antigen = 0.2998 ( Probable NON-ANTIGEN )	defined as non-allergen	Non-Toxin
SLA-1*0401	1	7	16	10	ATEDDVRHHF	0.916673	0.04	Antigen = 0.2998 ( Probable NON-ANTIGEN )	defined as non-allergen	Non-Toxin
SLA-1*1301	1	7	16	10	ATEDDVRHHF	0.609385	0.06	Antigen = 0.2986 ( Probable NON-ANTIGEN	defined as non-allergen	Non-Toxin
SLA-2*0202	1	7	16	10	ATEDDVRHHF	0.291617	0.06	Antigen = 0.2998 ( Probable NON-ANTIGEN )	defined as non-allergen	Non-Toxin
SLA-2*0201	1	7	16	10	ATEDDVRHHF	0.291617	0.06	Antigen = 0.2998 ( Probable NON-ANTIGEN )	defined as non-allergen	Non-Toxin
SLA-1*0601	1	7	16	10	ATEDDVRHHF	0.512384	0.07	Antigen = 0.2998 ( Probable NON-ANTIGEN )	defined as non-allergen	Non-Toxin
SLA-2*0302	1	7	16	10	ATEDDVRHHF	0.51029	0.08	Antigen = 0.2998 ( Probable NON-ANTIGEN )	defined as non-allergen	Non-Toxin
SLA-2*0501	1	7	16	10	ATEDDVRHHF	0.103573	0.13	Antigen = 0.2998 ( Probable NON-ANTIGEN )	defined as non-allergen	Non-Toxin
SLA-2*0502	1	7	16	10	ATEDDVRHHF	0.192047	0.16	Antigen = 0.2998 ( Probable NON-ANTIGEN )	defined as non-allergen	Non-Toxin
SLA-2*1002	1	7	16	10	ATEDDVRHHF	0.325785	0.18	Antigen = 0.2998 ( Probable NON-ANTIGEN )	defined as non-allergen	Non-Toxin
SLA-1*0101	1	7	16	10	ATEDDVRHHF	0.327347	0.24	Antigen = 0.2998 ( Probable NON-ANTIGEN )	defined as non-allergen	Non-Toxin
SLA-1*0801	1	7	16	10	ATEDDVRHHF	0.29171	0.36	Antigen = 0.2998 ( Probable NON-ANTIGEN )	defined as non-allergen	Non-Toxin
SLA-1*0501	1	7	16	10	ATEDDVRHHF	0.478645	0.39	Antigen = 0.2998 ( Probable NON-ANTIGEN )	defined as non-allergen	Non-Toxin
SLA-2*1101	1	7	16	10	ATEDDVRHHF	0.177151	0.41	Antigen = 0.2998 ( Probable NON-ANTIGEN )	defined as non-allergen	Non-Toxin
SLA-1*1201	1	7	16	10	ATEDDVRHHF	0.390546	0.42	Antigen = 0.2998 ( Probable NON-ANTIGEN )	defined as non-allergen	Non-Toxin
SLA-1*0202	1	7	16	10	ATEDDVRHHF	0.415045	0.44	Antigen = 0.2998 ( Probable NON-ANTIGEN )	defined as non-allergen	Non-Toxin
SLA-1*0201	1	7	16	10	ATEDDVRHHF	0.415045	0.44	Antigen = 0.2998 ( Probable NON-ANTIGEN )	defined as non-allergen	Non-Toxin
SLA-6*0105	1	7	16	10	ATEDDVRHHF	0.2617	0.45	Antigen = 0.2998 ( Probable NON-ANTIGEN )	defined as non-allergen	Non-Toxin
SLA-6*0104	1	7	16	10	ATEDDVRHHF	0.2617	0.45	Antigen = 0.2998 ( Probable NON-ANTIGEN )	defined as non-allergen	Non-Toxin
SLA-6*0103	1	7	16	10	ATEDDVRHHF	0.2617	0.45	Antigen = 0.2998 ( Probable NON-ANTIGEN )	defined as non-allergen	Non-Toxin
SLA-6*0102	1	7	16	10	ATEDDVRHHF	0.2617	0.45	Antigen = 0.2998 ( Probable NON-ANTIGEN )	defined as non-allergen	Non-Toxin
SLA-6*0101	1	7	16	10	ATEDDVRHHF	0.2617	0.45	Antigen = 0.2998 ( Probable NON-ANTIGEN )	defined as non-allergen	Non-Toxin
SLA-2*0102	1	7	16	10	ATEDDVRHHF	0.246833	0.45	Antigen = 0.2998 ( Probable NON-ANTIGEN )	defined as non-allergen	Non-Toxin
SLA-2*0301	1	7	16	10	ATEDDVRHHF	0.192303	0.54	Antigen = 0.2998 ( Probable NON-ANTIGEN )	defined as non-allergen	Non-Toxin
SLA-2*0101	1	7	16	10	ATEDDVRHHF	0.184381	0.54	Antigen = 0.2998 ( Probable NON-ANTIGEN )	defined as non-allergen	Non-Toxin
SLA-2*1201	1	7	16	10	ATEDDVRHHF	0.037345	0.59	Antigen = 0.2998 ( Probable NON-ANTIGEN )	defined as non-allergen	Non-Toxin
SLA-2*0401	1	7	16	10	ATEDDVRHHF	0.361979	0.63	Antigen = 0.2998 ( Probable NON-ANTIGEN )	defined as non-allergen	Non-Toxin
SLA-2*1001	1	7	16	10	ATEDDVRHHF	0.153551	0.66	Antigen = 0.2998 ( Probable NON-ANTIGEN )	defined as non-allergen	Non-Toxin
SLA-2*0701	1	7	16	10	ATEDDVRHHF	0.09118	0.72	Antigen = 0.2998 ( Probable NON-ANTIGEN )	defined as non-allergen	Non-Toxin
SLA-3*0302	1	7	16	10	ATEDDVRHHF	0.095695	0.85	Antigen = 0.2998 ( Probable NON-ANTIGEN )	defined as non-allergen	Non-Toxin
SLA-2*1001	1	2	10	9	CLQSIQTAF	0.252056	0.29	Antigen = 0.7518 ( Probable ANTIGEN )	defined as allergen	Non-Toxin
SLA-1*0801	1	2	10	9	CLQSIQTAF	0.289063	0.36	Antigen = 0.7518 ( Probable ANTIGEN )	defined as allergen	Non-Toxin
SLA-1*1301	1	2	10	9	CLQSIQTAF	0.333021	0.58	Antigen = 0.7518 ( Probable ANTIGEN )	defined as allergen	Non-Toxin
SLA-1*0601	1	2	10	9	CLQSIQTAF	0.253665	0.61	Antigen = 0.7518 ( Probable ANTIGEN )	defined as allergen	Non-Toxin
SLA-1*0401	1	2	10	9	CLQSIQTAF	0.47688	0.69	Antigen = 0.7518 ( Probable ANTIGEN )	defined as allergen	Non-Toxin
SLA-1*0202	1	2	10	9	CLQSIQTAF	0.334387	0.76	Antigen = 0.7518 ( Probable ANTIGEN )	defined as allergen	Non-Toxin
SLA-1*0201	1	2	10	9	CLQSIQTAF	0.334387	0.76	Antigen = 0.7518 ( Probable ANTIGEN )	defined as allergen	Non-Toxin
SLA-2*1002	1	2	10	9	CLQSIQTAF	0.126485	0.93	Antigen = 0.7518 ( Probable ANTIGEN )	defined as allergen	Non-Toxin
SLA-2*1001	1	9	17	9	CLQSIQTAF	0.252056	0.29	Antigen = 0.7518 ( Probable ANTIGEN )	defined as allergen	Non-Toxin
SLA-1*0801	1	9	17	9	CLQSIQTAF	0.289063	0.36	Antigen = 0.7518 ( Probable ANTIGEN )	defined as allergen	Non-Toxin
SLA-1*1301	1	9	17	9	CLQSIQTAF	0.333021	0.58	Antigen = 0.7518 ( Probable ANTIGEN )	defined as allergen	Non-Toxin
SLA-1*0601	1	9	17	9	CLQSIQTAF	0.253665	0.61	Antigen = 0.7518 ( Probable ANTIGEN )	defined as allergen	Non-Toxin
SLA-1*0401	1	9	17	9	CLQSIQTAF	0.47688	0.69	Antigen = 0.7518 ( Probable ANTIGEN )	defined as allergen	Non-Toxin
SLA-1*0202	1	9	17	9	CLQSIQTAF	0.334387	0.76	Antigen = 0.7518 ( Probable ANTIGEN )	defined as allergen	Non-Toxin
SLA-1*0201	1	9	17	9	CLQSIQTAF	0.334387	0.76	Antigen = 0.7518 ( Probable ANTIGEN )	defined as allergen	Non-Toxin
SLA-2*1002	1	9	17	9	CLQSIQTAF	0.126485	0.93	Antigen = 0.7518 ( Probable ANTIGEN )	defined as allergen	Non-Toxin
SLA-2*1001	1	2	10	9	CLQSIQTAF	0.252056	0.29	Antigen = 0.7518 ( Probable ANTIGEN )	defined as allergen	Non-Toxin
SLA-1*0801	1	2	10	9	CLQSIQTAF	0.289063	0.36	Antigen = 0.7518 ( Probable ANTIGEN )	defined as allergen	Non-Toxin
SLA-1*1301	1	2	10	9	CLQSIQTAF	0.333021	0.58	Antigen = 0.7518 ( Probable ANTIGEN )	defined as allergen	Non-Toxin
SLA-1*0601	1	2	10	9	CLQSIQTAF	0.253665	0.61	Antigen = 0.7518 ( Probable ANTIGEN )	defined as allergen	Non-Toxin
SLA-1*0401	1	2	10	9	CLQSIQTAF	0.47688	0.69	Antigen = 0.7518 ( Probable ANTIGEN )	defined as allergen	Non-Toxin
SLA-1*0202	1	2	10	9	CLQSIQTAF	0.334387	0.76	Antigen = 0.7518 ( Probable ANTIGEN )	defined as allergen	Non-Toxin
SLA-1*0201	1	2	10	9	CLQSIQTAF	0.334387	0.76	Antigen = 0.7518 ( Probable ANTIGEN )	defined as allergen	Non-Toxin
SLA-2*1002	1	2	10	9	CLQSIQTAF	0.126485	0.93	Antigen = 0.7518 ( Probable ANTIGEN )	defined as allergen	Non-Toxin
SLA-2*0601	1	9	16	8	EDDVRHHF	0.114713	0.99	Antigen = 0.1718 ( Probable NON-ANTIGEN )	defined as allergen	Non-Toxin
SLA-2*0301	1	15	23	9	FMLPVAHTV	0.38184	0.09	Antigen = 0.4504 ( Probable ANTIGEN )	defined as allergen	Non-Toxin
SLA-6*0101	1	15	23	9	FMLPVAHTV	0.39757	0.11	Antigen = 0.4504 ( Probable ANTIGEN )	defined as allergen	Non-Toxin
SLA-6*0102	1	15	23	9	FMLPVAHTV	0.39757	0.11	Antigen = 0.4504 ( Probable ANTIGEN )	defined as allergen	Non-Toxin
SLA-6*0103	1	15	23	9	FMLPVAHTV	0.39757	0.11	Antigen = 0.4504 ( Probable ANTIGEN )	defined as allergen	Non-Toxin
SLA-6*0104	1	15	23	9	FMLPVAHTV	0.39757	0.11	Antigen = 0.4504 ( Probable ANTIGEN )	defined as allergen	Non-Toxin
SLA-6*0105	1	15	23	9	FMLPVAHTV	0.39757	0.11	Antigen = 0.4504 ( Probable ANTIGEN )	defined as allergen	Non-Toxin
SLA-2*0701	1	15	23	9	FMLPVAHTV	0.176293	0.15	Antigen = 0.4504 ( Probable ANTIGEN )	defined as allergen	Non-Toxin
SLA-2*1001	1	15	23	9	FMLPVAHTV	0.308617	0.19	Antigen = 0.4504 ( Probable ANTIGEN )	defined as allergen	Non-Toxin
SLA-2*1201	1	15	23	9	FMLPVAHTV	0.075392	0.21	Antigen = 0.4504 ( Probable ANTIGEN )	defined as allergen	Non-Toxin
SLA-1*0101	1	15	23	9	FMLPVAHTV	0.32243	0.25	Antigen = 0.4504 ( Probable ANTIGEN )	defined as allergen	Non-Toxin
SLA-3*0501	1	15	23	9	FMLPVAHTV	0.270044	0.27	Antigen = 0.4504 ( Probable ANTIGEN )	defined as allergen	Non-Toxin
SLA-3*0502	1	15	23	9	FMLPVAHTV	0.270044	0.27	Antigen = 0.4504 ( Probable ANTIGEN )	defined as allergen	Non-Toxin
SLA-3*0503	1	15	23	9	FMLPVAHTV	0.270044	0.27	Antigen = 0.4504 ( Probable ANTIGEN )	defined as allergen	Non-Toxin
SLA-2*0502	1	15	23	9	FMLPVAHTV	0.151563	0.29	Antigen = 0.4504 ( Probable ANTIGEN )	defined as allergen	Non-Toxin
SLA-2*1101	1	15	23	9	FMLPVAHTV	0.184608	0.39	Antigen = 0.4504 ( Probable ANTIGEN )	defined as allergen	Non-Toxin
SLA-2*0201	1	15	23	9	FMLPVAHTV	0.117418	0.41	Antigen = 0.4504 ( Probable ANTIGEN )	defined as allergen	Non-Toxin
SLA-2*0202	1	15	23	9	FMLPVAHTV	0.117418	0.41	Antigen = 0.4504 ( Probable ANTIGEN )	defined as allergen	Non-Toxin
SLA-1*1201	1	15	23	9	FMLPVAHTV	0.380903	0.45	Antigen = 0.4504 ( Probable ANTIGEN )	defined as allergen	Non-Toxin
SLA-2*0501	1	15	23	9	FMLPVAHTV	0.040921	0.55	Antigen = 0.4504 ( Probable ANTIGEN )	defined as allergen	Non-Toxin
SLA-1*0201	1	15	23	9	FMLPVAHTV	0.37128	0.6	Antigen = 0.4504 ( Probable ANTIGEN )	defined as allergen	Non-Toxin
SLA-1*0202	1	15	23	9	FMLPVAHTV	0.37128	0.6	Antigen = 0.4504 ( Probable ANTIGEN )	defined as allergen	Non-Toxin
SLA-2*0101	1	15	23	9	FMLPVAHTV	0.176471	0.6	Antigen = 0.4504 ( Probable ANTIGEN )	defined as allergen	Non-Toxin
SLA-3*0101	1	15	23	9	FMLPVAHTV	0.128708	0.61	Antigen = 0.4504 ( Probable ANTIGEN )	defined as allergen	Non-Toxin
SLA-2*0302	1	15	23	9	FMLPVAHTV	0.256906	0.64	Antigen = 0.4504 ( Probable ANTIGEN )	defined as allergen	Non-Toxin
SLA-1*0801	1	15	23	9	FMLPVAHTV	0.197843	0.64	Antigen = 0.4504 ( Probable ANTIGEN )	defined as allergen	Non-Toxin
SLA-2*1002	1	15	23	9	FMLPVAHTV	0.159894	0.67	Antigen = 0.4504 ( Probable ANTIGEN )	defined as allergen	Non-Toxin
SLA-1*0601	1	15	23	9	FMLPVAHTV	0.219024	0.8	Antigen = 0.4504 ( Probable ANTIGEN )	defined as allergen	Non-Toxin
SLA-2*1101	1	4	16	13	FPLATEDDVRHHF	0.244189	0.23	Antigen = 0.4645 ( Probable ANTIGEN )	defined as non-allergen	Non-Toxin	0.34939
SLA-3*0302	1	7	15	9	GKVSFQVEF	0.232716	0.11	Antigen = 1.8588 ( Probable ANTIGEN )	defined as non-allergen	Non-Toxin	-0.05477
SLA-3*0301	1	7	15	9	GKVSFQVEF	0.252172	0.22	Antigen = 1.8588 ( Probable ANTIGEN )	defined as non-allergen	Non-Toxin	-0.05477
SLA-3*0303	1	7	15	9	GKVSFQVEF	0.252172	0.22	Antigen = 1.8588 ( Probable ANTIGEN )	defined as non-allergen	Non-Toxin	-0.05477
SLA-3*0304	1	7	15	9	GKVSFQVEF	0.140473	0.27	Antigen = 1.8588 ( Probable ANTIGEN )	defined as non-allergen	Non-Toxin	-0.05477
SLA-3*0601	1	7	15	9	GKVSFQVEF	0.198629	0.34	Antigen = 1.8588 ( Probable ANTIGEN )	defined as non-allergen	Non-Toxin	-0.05477
SLA-3*0701	1	7	15	9	GKVSFQVEF	0.125746	0.46	Antigen = 1.8588 ( Probable ANTIGEN ).	defined as non-allergen	Non-Toxin	-0.05477
SLA-2*0402	1	7	15	9	GKVSFQVEF	0.232553	0.52	Antigen = 1.8588 ( Probable ANTIGEN ).	defined as non-allergen	Non-Toxin	-0.05477
SLA-3*0401	1	7	15	9	GKVSFQVEF	0.135476	0.53	Antigen = 1.8588 ( Probable ANTIGEN ).	defined as non-allergen	Non-Toxin	-0.05477
SLA-3*0501	1	7	15	9	GKVSFQVEF	0.208984	0.54	Antigen = 1.8588 ( Probable ANTIGEN ).	defined as non-allergen	Non-Toxin	-0.05477
SLA-3*0502	1	7	15	9	GKVSFQVEF	0.208984	0.54	Antigen = 1.8588 ( Probable ANTIGEN ).	defined as non-allergen	Non-Toxin	-0.05477
SLA-3*0503	1	7	15	9	GKVSFQVEF	0.208984	0.54	Antigen = 1.8588 ( Probable ANTIGEN ).	defined as non-allergen	Non-Toxin	-0.05477
SLA-3*0402	1	7	15	9	GKVSFQVEF	0.13978	0.66	Antigen = 1.8588 ( Probable ANTIGEN )	defined as non-allergen	Non-Toxin	-0.05477
SLA-2*0202	1	7	15	9	GKVSFQVEF	0.076427	0.76	Antigen = 1.8588 ( Probable ANTIGEN )	defined as non-allergen	Non-Toxin	-0.05477
SLA-1*0501	1	7	15	9	GKVSFQVEF	0.350814	0.89	Antigen = 1.8588 ( Probable ANTIGEN )	defined as non-allergen	Non-Toxin	-0.05477
SLA-2*1101	1	1	9	9	KPEKPHFPL	0.568388	0.02	Antigen = 0.6548 ( Probable ANTIGEN	defined as allergen	Non-Toxin
SLA-1*1101	1	1	9	9	KPEKPHFPL	0.144127	0.16	Antigen = 0.6548 ( Probable ANTIGEN	defined as allergen	Non-Toxin
SLA-2*0301	1	1	9	9	KPEKPHFPL	0.25074	0.3	Antigen = 0.6548 ( Probable ANTIGEN	defined as allergen	Non-Toxin
SLA-1*0101	1	1	9	9	KPEKPHFPL	0.288285	0.33	Antigen = 0.6548 ( Probable ANTIGEN	defined as allergen	Non-Toxin
SLA-2*0701	1	1	9	9	KPEKPHFPL	0.087848	0.77	Antigen = 0.6548 ( Probable ANTIGEN	defined as allergen	Non-Toxin
SLA-2*0502	1	1	9	9	KPEKPHFPL	0.072458	0.97	Antigen = 0.6548 ( Probable ANTIGEN	defined as allergen	Non-Toxin
SLA-1*0201	1	8	15	8	KVSFQVEF	0.397308	0.51	Antigen = 1.6102 ( Probable ANTIGEN )	defined as non-allergen	Non-Toxin	0.07466
SLA-1*0202	1	8	15	8	KVSFQVEF	0.397308	0.51	Antigen = 1.6102 ( Probable ANTIGEN )	defined as non-allergen	Non-Toxin	0.07466
SLA-1*0401	1	8	15	8	KVSFQVEF	0.389849	0.99	Antigen = 1.6102 ( Probable ANTIGEN )	defined as non-allergen	Non-Toxin	0.07466
SLA-1*1201	1	8	16	9	KVSFQVEFM	0.342141	0.65	Antigen = 1.4175 ( Probable ANTIGEN )	defined as allergen	Non-Toxin
SLA-2*1002	1	8	16	9	KVSFQVEFM	0.160502	0.66	Antigen = 1.4175 ( Probable ANTIGEN )	defined as allergen	Non-Toxin
SLA-2*0102	1	8	16	9	KVSFQVEFM	0.195972	0.75	Antigen = 1.4175 ( Probable ANTIGEN )	defined as allergen	Non-Toxin
SLA-1*0401	1	8	16	9	KVSFQVEFM	0.444474	0.78	Antigen = 1.4175 ( Probable ANTIGEN )	defined as allergen	Non-Toxin
SLA-2*0202	1	6	16	11	LATEDDVRHHF	0.106142	0.48	Antigen = 0.3376 ( Probable NON-ANTIGEN	defined as non-allergen	Non-Toxin
SLA-2*0201	1	6	16	11	LATEDDVRHHF	0.106142	0.48	Antigen = 0.3376 ( Probable NON-ANTIGEN	defined as non-allergen	Non-Toxin
SLA-2*0601	1	6	16	11	LATEDDVRHHF	0.178951	0.52	Antigen = 0.3376 ( Probable NON-ANTIGEN	defined as non-allergen	Non-Toxin
SLA-1*1301	1	6	16	11	LATEDDVRHHF	0.30421	0.69	Antigen = 0.3376 ( Probable NON-ANTIGEN	defined as non-allergen	Non-Toxin
SLA-1*0401	1	6	16	11	LATEDDVRHHF	0.4381	0.82	Antigen = 0.3376 ( Probable NON-ANTIGEN	defined as non-allergen	Non-Toxin
SLA-2*0502	1	6	16	11	LATEDDVRHHF	0.082141	0.82	Antigen = 0.3376 ( Probable NON-ANTIGEN	defined as non-allergen	Non-Toxin
SLA-2*1101	1	6	16	11	LATEDDVRHHF	0.10794	0.94	Antigen = 0.3376 ( Probable NON-ANTIGEN	defined as non-allergen	Non-Toxin
SLA-1*0601	1	6	16	11	LATEDDVRHHF	0.201093	0.95	Antigen = 0.3376 ( Probable NON-ANTIGEN	defined as non-allergen	Non-Toxin
								PRRSV2
								ORF1A
allele	seq_num	start	end	length	peptide	score	rank	Antegenicity	Allergenicity	Non-Toxin	Immunogenecity
SLA-3*0701	1	333	343	11	RRAALTGRTLI	0.07393	0.94	Antigen = 0.8935 ( Probable ANTIGEN )	defined as non-allergen	Non-Toxin	0.18707
SLA-3*0701	1	333	344	12	RRAALTGRTLIF	0.094394	0.34	Antigen = 0.8840 ( Probable ANTIGEN )	defined as non-allergen	Non-Toxin	0.26741
SLA-3*0101	1	56	64	9	RVSEVPFSA	0.17418	0.78	Antigen = 1.3586 ( Probable ANTIGEN )	defined as non-allergen	Non-Toxin	0.07895
SLA-3*0701	1	439	446	8	RYRGRAYW	0.16351	0.28	Antigen = 1.2970 ( Probable ANTIGEN )	defined as non-allergen	Non-Toxin	0.13501
SLA-1*1101	1	63	70	8	SAPFFPKV	0.074331	0.69	Antigen = 0.6608 ( Probable ANTIGEN ).	defined as non-allergen	Non-Toxin	0.03576
SLA-1*0701	1	19	28	10	SAQTVVAVPY	0.145694	0.54	Antigen = 0.5167 ( Probable ANTIGEN )	defined as non-allergen	Non-Toxin	0.14705
SLA-2*1101	1	473	483	11	SPVISETGDLI	0.173313	0.43	Antigen = 0.4556 ( Probable ANTIGEN ).	defined as non-allergen	Non-Toxin	0.16566
SLA-2*0701	1	126	134	9	SYALAVTQV	0.274897	0.04	Antigen = 1.0168 ( Probable ANTIGEN )	defined as non-allergen	Non-Toxin	0.04358
SLA-1*0501	1	412	421	10	TFKTNGDYAW	0.483276	0.38	Antigen = 0.5872 ( Probable ANTIGEN )	defined as non-allergen	Non-Toxin	0.03638
SLA-1*1201	1	217	225	9	TLAHRLALK	0.361611	0.56	Antigen = 0.7087 ( Probable ANTIGEN )	defined as non-allergen	Non-Toxin	0.11175
SLA-2*1001	1	138	146	9	TLVHFILGL	0.128191	0.86	Antigen = 0.7962 ( Probable ANTIGEN )	defined as non-allergen	Non-Toxin	0.29567
SLA-2*1001	1	134	142	9	VAVWTLVHF	0.117396	0.97	Antigen = 0.4053 ( Probable ANTIGEN ).	defined as non-allergen	Non-Toxin	0.31739
SLA-6*0101	1	452	461	10	VEPGVIGEGF	0.199765	0.86	Antigen = 1.0067 ( Probable ANTIGEN )	defined as non-allergen	Non-Toxin	0.3365
SLA-3*0401	1	6	14	9	RMTSGNLNF	0.092214	0.91	Antigen = 1.3810 ( Probable ANTIGEN )	defined as non-allergen	Non-Toxin	-0.1401
SLA-2*0701	1	6	14	9	RMTSGNLNF	0.074886	0.97	Antigen = 1.3810 ( Probable ANTIGEN )	defined as non-allergen	Non-Toxin	-0.1401
								ORF1B
allele	seq_num	start	end	length	peptide	score	rank	Antegenicity	Allergenicity	Non-Toxin	Immunogenecity
SLA-6*0103	1	6	17	9	IEVDCREYL	0.299582	0.31	Antigen = 1.0290 ( Probable ANTIGEN ).	defined as allergen	Non-Toxin
SLA-6*0102	1	6	17	9	IEVDCREYL	0.299582	0.31	Antigen = 1.0290 ( Probable ANTIGEN ).	defined as allergen	Non-Toxin
SLA-6*0101	1	6	17	9	IEVDCREYL	0.299582	0.31	Antigen = 1.0290 ( Probable ANTIGEN ).	defined as allergen	Non-Toxin
SLA-2*0601	1	6	17	9	IEVDCREYL	0.246384	0.31	Antigen = 1.0290 ( Probable ANTIGEN ).	defined as allergen	Non-Toxin
SLA-2*0202	1	6	17	9	IEVDCREYL	0.142592	0.31	Antigen = 1.0290 ( Probable ANTIGEN ).	defined as allergen	Non-Toxin
SLA-2*0201	1	6	17	9	IEVDCREYL	0.142592	0.31	Antigen = 1.0290 ( Probable ANTIGEN ).	defined as allergen	Non-Toxin
SLA-2*1001	1	12	17	9	ILAALAYHM	0.163351	0.58	Antigen = 0.4744 ( Probable ANTIGEN )	defined as allergen	Non-Toxin
SLA-2*0202	1	60	17	10	IQSVPEIDVL	0.117079	0.42	Antigen = 0.5410 ( Probable ANTIGEN ).	defined as allergen	Non-Toxin
SLA-3*0401	1	7	17	9	ITRARHAIF	0.178064	0.33	Antigen = 0.8452 ( Probable ANTIGEN ).	defined as non-allergen	Non-Toxin	0.2478
SLA-3*0401	1	7	17	9	ITRARHAIF	0.178064	0.33	Antigen = 0.8452 ( Probable ANTIGEN ).	defined as non-allergen	Non-Toxin	0.2478
SLA-3*0402	1	7	17	9	ITRARHAIF	0.159699	0.55	Antigen = 0.8452 ( Probable ANTIGEN )	defined as non-allergen	Non-Toxin	0.2478
SLA-3*0402	1	7	17	9	ITRARHAIF	0.159699	0.55	Antigen = 0.8452 ( Probable ANTIGEN )	defined as non-allergen	Non-Toxin	0.2478
SLA-3*0602	1	7	17	9	ITRARHAIF	0.047373	0.56	Antigen = 0.8452 ( Probable ANTIGEN )	defined as non-allergen	Non-Toxin	0.2478
SLA-3*0602	1	7	17	9	ITRARHAIF	0.047373	0.56	Antigen = 0.8452 ( Probable ANTIGEN )	defined as non-allergen	Non-Toxin	0.2478
SLA-3*0601	1	7	17	9	ITRARHAIF	0.148704	0.65	Antigen = 0.8452 ( Probable ANTIGEN )	defined as non-allergen	Non-Toxin	0.2478
SLA-3*0601	1	7	17	9	ITRARHAIF	0.148704	0.65	Antigen = 0.8452 ( Probable ANTIGEN )	defined as non-allergen	Non-Toxin	0.2478
SLA-3*0701	1	7	17	9	ITRARHAIF	0.08743	0.78	Antigen = 0.8452 ( Probable ANTIGEN )	defined as non-allergen	Non-Toxin	0.2478
SLA-3*0701	1	7	17	9	ITRARHAIF	0.08743	0.78	Antigen = 0.8452 ( Probable ANTIGEN )	defined as non-allergen	Non-Toxin	0.2478
SLA-2*1001	1	7	17	9	ITRARHAIF	0.116121	0.99	Antigen = 0.8452 ( Probable ANTIGEN )	defined as non-allergen	Non-Toxin	0.2478
SLA-2*1001	1	7	17	9	ITRARHAIF	0.116121	0.99	Antigen = 0.8452 ( Probable ANTIGEN )	defined as non-allergen	Non-Toxin	0.2478
SLA-2*0701	1	5	17	9	IYTPTHQTM	0.36092	0.02	Antigen = -0.2346 ( Probable NON-ANTIGEN )	defined as allergen	Non-Toxin
SLA-2*0701	1	12	17	9	IYTPTHQTM	0.36092	0.02	Antigen = -0.2346 ( Probable NON-ANTIGEN )	defined as allergen	Non-Toxin
SLA-3*0602	1	5	17	9	IYTPTHQTM	0.121456	0.09	Antigen = -0.2346 ( Probable NON-ANTIGEN ).	defined as allergen	Non-Toxin
SLA-3*0602	1	12	17	9	IYTPTHQTM	0.121456	0.09	Antigen = -0.2346 ( Probable NON-ANTIGEN ).	defined as allergen	Non-Toxin
SLA-3*0701	1	5	17	9	IYTPTHQTM	0.220738	0.16	Antigen = -0.2346 ( Probable NON-ANTIGEN ).	defined as allergen	Non-Toxin
SLA-3*0701	1	12	17	9	IYTPTHQTM	0.220738	0.16	Antigen = -0.2346 ( Probable NON-ANTIGEN ).	defined as allergen	Non-Toxin
SLA-1*0601	1	5	17	9	IYTPTHQTM	0.407032	0.2	Antigen = -0.2346 ( Probable NON-ANTIGEN )	defined as allergen	Non-Toxin
SLA-3*0503	1	5	17	9	IYTPTHQTM	0.302585	0.2	Antigen = -0.2346 ( Probable NON-ANTIGEN )	defined as allergen	Non-Toxin
SLA-3*0502	1	5	17	9	IYTPTHQTM	0.302585	0.2	Antigen = -0.2346 ( Probable NON-ANTIGEN )	defined as allergen	Non-Toxin
SLA-3*0501	1	5	17	9	IYTPTHQTM	0.302585	0.2	Antigen = -0.2346 ( Probable NON-ANTIGEN )	defined as allergen	Non-Toxin
SLA-1*0601	1	12	17	9	IYTPTHQTM	0.407032	0.2	Antigen = -0.2346 ( Probable NON-ANTIGEN )	defined as allergen	Non-Toxin
SLA-3*0503	1	12	17	9	IYTPTHQTM	0.302585	0.2	Antigen = -0.2346 ( Probable NON-ANTIGEN )	defined as allergen	Non-Toxin
SLA-3*0502	1	12	17	9	IYTPTHQTM	0.302585	0.2	Antigen = -0.2346 ( Probable NON-ANTIGEN )	defined as allergen	Non-Toxin
SLA-3*0501	1	12	17	9	IYTPTHQTM	0.302585	0.2	Antigen = -0.2346 ( Probable NON-ANTIGEN )	defined as allergen	Non-Toxin
SLA-2*0101	1	5	17	9	IYTPTHQTM	0.257428	0.24	Antigen = -0.2346 ( Probable NON-ANTIGEN ).	defined as allergen	Non-Toxin
SLA-2*0101	1	12	17	9	IYTPTHQTM	0.257428	0.24	Antigen = -0.2346 ( Probable NON-ANTIGEN ).	defined as allergen	Non-Toxin
SLA-3*0601	1	5	17	9	IYTPTHQTM	0.226379	0.25	Antigen = -0.2346 ( Probable NON-ANTIGEN ).	defined as allergen	Non-Toxin
SLA-3*0101	1	5	17	9	IYTPTHQTM	0.210763	0.25	Antigen = -0.2346 ( Probable NON-ANTIGEN ).	defined as allergen	Non-Toxin
SLA-3*0601	1	12	17	9	IYTPTHQTM	0.226379	0.25	Antigen = -0.2346 ( Probable NON-ANTIGEN ).	defined as allergen	Non-Toxin
SLA-3*0101	1	12	17	9	IYTPTHQTM	0.210763	0.25	Antigen = -0.2346 ( Probable NON-ANTIGEN ).	defined as allergen	Non-Toxin
SLA-2*0102	1	5	17	9	IYTPTHQTM	0.306857	0.26	Antigen = -0.2346 ( Probable NON-ANTIGEN ).	defined as allergen	Non-Toxin
SLA-3*0402	1	5	17	9	IYTPTHQTM	0.23173	0.26	Antigen = -0.2346 ( Probable NON-ANTIGEN ).	defined as allergen	Non-Toxin
SLA-3*0401	1	5	17	9	IYTPTHQTM	0.202707	0.26	Antigen = -0.2346 ( Probable NON-ANTIGEN ).	defined as allergen	Non-Toxin
SLA-2*0102	1	12	17	9	IYTPTHQTM	0.306857	0.26	Antigen = -0.2346 ( Probable NON-ANTIGEN ).	defined as allergen	Non-Toxin
SLA-3*0401	1	12	17	9	IYTPTHQTM	0.202707	0.26	Antigen = -0.2346 ( Probable NON-ANTIGEN ).	defined as allergen	Non-Toxin
SLA-3*0304	1	5	17	9	IYTPTHQTM	0.11793	0.37	Antigen = -0.2346 ( Probable NON-ANTIGEN )	defined as allergen	Non-Toxin
SLA-3*0304	1	12	17	9	IYTPTHQTM	0.11793	0.37	Antigen = -0.2346 ( Probable NON-ANTIGEN )	defined as allergen	Non-Toxin
SLA-1*0501	1	5	17	9	IYTPTHQTM	0.467884	0.42	Antigen = -0.2346 ( Probable NON-ANTIGEN )	defined as allergen	Non-Toxin
SLA-1*0501	1	12	17	9	IYTPTHQTM	0.467884	0.42	Antigen = -0.2346 ( Probable NON-ANTIGEN )	defined as allergen	Non-Toxin
SLA-1*1201	1	5	17	9	IYTPTHQTM	0.383065	0.45	Antigen = -0.2346 ( Probable NON-ANTIGEN )	defined as allergen	Non-Toxin
SLA-1*1301	1	5	17	9	IYTPTHQTM	0.37427	0.45	Antigen = -0.2346 ( Probable NON-ANTIGEN )	defined as allergen	Non-Toxin
SLA-1*1201	1	12	17	9	IYTPTHQTM	0.383065	0.45	Antigen = -0.2346 ( Probable NON-ANTIGEN )	defined as allergen	Non-Toxin
SLA-1*1301	1	12	17	9	IYTPTHQTM	0.37427	0.45	Antigen = -0.2346 ( Probable NON-ANTIGEN )	defined as allergen	Non-Toxin
SLA-3*0303	1	5	17	9	IYTPTHQTM	0.175174	0.46	Antigen = -0.2346 ( Probable NON-ANTIGEN )	defined as allergen	Non-Toxin
SLA-3*0301	1	5	17	9	IYTPTHQTM	0.175174	0.46	Antigen = -0.2346 ( Probable NON-ANTIGEN )	defined as allergen	Non-Toxin
SLA-3*0302	1	5	17	9	IYTPTHQTM	0.126828	0.46	Antigen = -0.2346 ( Probable NON-ANTIGEN )	defined as allergen	Non-Toxin
SLA-3*0303	1	12	17	9	IYTPTHQTM	0.175174	0.46	Antigen = -0.2346 ( Probable NON-ANTIGEN )	defined as allergen	Non-Toxin
SLA-3*0301	1	12	17	9	IYTPTHQTM	0.175174	0.46	Antigen = -0.2346 ( Probable NON-ANTIGEN )	defined as allergen	Non-Toxin
SLA-3*0302	1	12	17	9	IYTPTHQTM	0.126828	0.46	Antigen = -0.2346 ( Probable NON-ANTIGEN )	defined as allergen	Non-Toxin
SLA-1*0202	1	5	17	9	IYTPTHQTM	0.393735	0.52	Antigen = -0.2346 ( Probable NON-ANTIGEN )	defined as allergen	Non-Toxin
SLA-1*0201	1	5	17	9	IYTPTHQTM	0.393735	0.52	Antigen = -0.2346 ( Probable NON-ANTIGEN )	defined as allergen	Non-Toxin
SLA-2*0502	1	5	17	9	IYTPTHQTM	0.107195	0.52	Antigen = -0.2346 ( Probable NON-ANTIGEN )	defined as allergen	Non-Toxin
SLA-1*0202	1	12	17	9	IYTPTHQTM	0.393735	0.52	Antigen = -0.2346 ( Probable NON-ANTIGEN )	defined as allergen	Non-Toxin
SLA-1*0201	1	12	17	9	IYTPTHQTM	0.393735	0.52	Antigen = -0.2346 ( Probable NON-ANTIGEN )	defined as allergen	Non-Toxin
SLA-2*0502	1	12	17	9	IYTPTHQTM	0.107195	0.52	Antigen = -0.2346 ( Probable NON-ANTIGEN )	defined as allergen	Non-Toxin
SLA-2*0501	1	5	17	9	IYTPTHQTM	0.035789	0.65	Antigen = -0.2346 ( Probable NON-ANTIGEN )	defined as allergen	Non-Toxin
SLA-2*0501	1	12	17	9	IYTPTHQTM	0.035789	0.65	Antigen = -0.2346 ( Probable NON-ANTIGEN )	defined as allergen	Non-Toxin
SLA-1*1101	1	5	17	9	IYTPTHQTM	0.061136	0.93	Antigen = -0.2346 ( Probable NON-ANTIGEN )	defined as allergen	Non-Toxin
SLA-1*1101	1	12	17	9	IYTPTHQTM	0.061136	0.93	Antigen = -0.2346 ( Probable NON-ANTIGEN )	defined as allergen	Non-Toxin
SLA-2*0701	1	5	17	10	IYTPTHQTML	0.182382	0.14	Antigen = -0.2739 ( Probable NON-ANTIGEN )	defined as non-allergen	Non-Toxin
SLA-2*0701	1	12	17	10	IYTPTHQTML	0.182382	0.14	Antigen = -0.2739 ( Probable NON-ANTIGEN )	defined as non-allergen	Non-Toxin
SLA-1*1101	1	7	17	9	KAFNSPIAL	0.307523	0.01	Antigen = 0.1134 ( Probable NON-ANTIGEN )	defined as allergen	Non-Toxin
SLA-3*0602	1	7	17	9	KAFNSPIAL	0.220368	0.01	Antigen = 0.1134 ( Probable NON-ANTIGEN )	defined as allergen	Non-Toxin
SLA-1*1101	1	7	17	9	KAFNSPIAL	0.307523	0.01	Antigen = 0.1134 ( Probable NON-ANTIGEN )	defined as allergen	Non-Toxin
SLA-3*0602	1	7	17	9	KAFNSPIAL	0.220368	0.01	Antigen = 0.1134 ( Probable NON-ANTIGEN )	defined as allergen	Non-Toxin
SLA-3*0101	1	7	17	9	KAFNSPIAL	0.416781	0.02	Antigen = 0.1134 ( Probable NON-ANTIGEN )	defined as allergen	Non-Toxin
SLA-3*0101	1	7	17	9	KAFNSPIAL	0.416781	0.02	Antigen = 0.1134 ( Probable NON-ANTIGEN )	defined as allergen	Non-Toxin
SLA-2*0301	1	7	17	9	KAFNSPIAL	0.533797	0.03	Antigen = 0.1134 ( Probable NON-ANTIGEN )	defined as allergen	Non-Toxin
SLA-2*0501	1	7	17	9	KAFNSPIAL	0.189168	0.03	Antigen = 0.1134 ( Probable NON-ANTIGEN )	defined as allergen	Non-Toxin
SLA-2*0301	1	7	17	9	KAFNSPIAL	0.533797	0.03	Antigen = 0.1134 ( Probable NON-ANTIGEN )	defined as allergen	Non-Toxin
SLA-2*0501	1	7	17	9	KAFNSPIAL	0.189168	0.03	Antigen = 0.1134 ( Probable NON-ANTIGEN )	defined as allergen	Non-Toxin
SLA-3*0401	1	7	17	9	KAFNSPIAL	0.408074	0.04	Antigen = 0.1134 ( Probable NON-ANTIGEN )	defined as allergen	Non-Toxin
SLA-3*0402	1	7	17	9	KAFNSPIAL	0.410936	0.04	Antigen = 0.1134 ( Probable NON-ANTIGEN )	defined as allergen	Non-Toxin
SLA-3*0402	1	7	17	9	KAFNSPIAL	0.410936	0.04	Antigen = 0.1134 ( Probable NON-ANTIGEN )	defined as allergen	Non-Toxin
SLA-3*0401	1	7	17	9	KAFNSPIAL	0.408074	0.04	Antigen = 0.1134 ( Probable NON-ANTIGEN )	defined as allergen	Non-Toxin
SLA-6*0101	1	7	17	9	KAFNSPIAL	0.48251	0.05	Antigen = 0.1134 ( Probable NON-ANTIGEN )	defined as allergen	Non-Toxin
SLA-6*0102	1	7	17	9	KAFNSPIAL	0.48251	0.05	Antigen = 0.1134 ( Probable NON-ANTIGEN )	defined as allergen	Non-Toxin
SLA-6*0103	1	7	17	9	KAFNSPIAL	0.48251	0.05	Antigen = 0.1134 ( Probable NON-ANTIGEN )	defined as allergen	Non-Toxin
SLA-6*0104	1	7	17	9	KAFNSPIAL	0.48251	0.05	Antigen = 0.1134 ( Probable NON-ANTIGEN )	defined as allergen	Non-Toxin
SLA-6*0105	1	7	17	9	KAFNSPIAL	0.48251	0.05	Antigen = 0.1134 ( Probable NON-ANTIGEN )	defined as allergen	Non-Toxin
SLA-6*0105	1	7	17	9	KAFNSPIAL	0.48251	0.05	Antigen = 0.1134 ( Probable NON-ANTIGEN )	defined as allergen	Non-Toxin
SLA-6*0104	1	7	17	9	KAFNSPIAL	0.48251	0.05	Antigen = 0.1134 ( Probable NON-ANTIGEN )	defined as allergen	Non-Toxin
SLA-6*0103	1	7	17	9	KAFNSPIAL	0.48251	0.05	Antigen = 0.1134 ( Probable NON-ANTIGEN )	defined as allergen	Non-Toxin
SLA-6*0102	1	7	17	9	KAFNSPIAL	0.48251	0.05	Antigen = 0.1134 ( Probable NON-ANTIGEN )	defined as allergen	Non-Toxin
SLA-6*0101	1	7	17	9	KAFNSPIAL	0.48251	0.05	Antigen = 0.1134 ( Probable NON-ANTIGEN )	defined as allergen	Non-Toxin
SLA-3*0601	1	7	17	9	KAFNSPIAL	0.370334	0.06	Antigen = 0.1134 ( Probable NON-ANTIGEN )	defined as allergen	Non-Toxin
SLA-3*0601	1	7	17	9	KAFNSPIAL	0.370334	0.06	Antigen = 0.1134 ( Probable NON-ANTIGEN )	defined as allergen	Non-Toxin
SLA-3*0701	1	7	17	9	KAFNSPIAL	0.304412	0.08	Antigen = 0.1134 ( Probable NON-ANTIGEN )	defined as allergen	Non-Toxin
SLA-3*0701	1	7	17	9	KAFNSPIAL	0.304412	0.08	Antigen = 0.1134 ( Probable NON-ANTIGEN )	defined as allergen	Non-Toxin
SLA-1*0101	1	7	17	9	KAFNSPIAL	0.4223	0.1	Antigen = 0.1134 ( Probable NON-ANTIGEN ).	defined as allergen	Non-Toxin
SLA-1*0101	1	7	17	9	KAFNSPIAL	0.4223	0.1	Antigen = 0.1134 ( Probable NON-ANTIGEN ).	defined as allergen	Non-Toxin
SLA-2*0701	1	7	17	9	KAFNSPIAL	0.203736	0.11	Antigen = 0.1134 ( Probable NON-ANTIGEN ).	defined as allergen	Non-Toxin
SLA-2*0701	1	7	17	9	KAFNSPIAL	0.203736	0.11	Antigen = 0.1134 ( Probable NON-ANTIGEN )	defined as allergen	Non-Toxin
SLA-2*1201	1	7	17	9	KAFNSPIAL	0.105308	0.12	Antigen = 0.1134 ( Probable NON-ANTIGEN )	defined as allergen	Non-Toxin
SLA-2*1201	1	7	17	9	KAFNSPIAL	0.105308	0.12	Antigen = 0.1134 ( Probable NON-ANTIGEN )	defined as allergen	Non-Toxin
SLA-2*0201	1	7	17	9	KAFNSPIAL	0.199556	0.16	Antigen = 0.1134 ( Probable NON-ANTIGEN ).	defined as allergen	Non-Toxin
SLA-2*0202	1	7	17	9	KAFNSPIAL	0.199556	0.16	Antigen = 0.1134 ( Probable NON-ANTIGEN ).	defined as allergen	Non-Toxin
SLA-2*0201	1	7	17	9	KAFNSPIAL	0.199556	0.16	Antigen = 0.1134 ( Probable NON-ANTIGEN ).	defined as allergen	Non-Toxin
SLA-3*0501	1	7	17	9	KAFNSPIAL	0.315972	0.17	Antigen = 0.1134 ( Probable NON-ANTIGEN ).	defined as allergen	Non-Toxin
SLA-3*0502	1	7	17	9	KAFNSPIAL	0.315972	0.17	Antigen = 0.1134 ( Probable NON-ANTIGEN ).	defined as allergen	Non-Toxin
SLA-3*0503	1	7	17	9	KAFNSPIAL	0.315972	0.17	Antigen = 0.1134 ( Probable NON-ANTIGEN ).	defined as allergen	Non-Toxin
SLA-3*0503	1	7	17	9	KAFNSPIAL	0.315972	0.17	Antigen = 0.1134 ( Probable NON-ANTIGEN ).	defined as allergen	Non-Toxin
SLA-3*0502	1	7	17	9	KAFNSPIAL	0.315972	0.17	Antigen = 0.1134 ( Probable NON-ANTIGEN ).	defined as allergen	Non-Toxin
SLA-3*0501	1	7	17	9	KAFNSPIAL	0.315972	0.17	Antigen = 0.1134 ( Probable NON-ANTIGEN ).	defined as allergen	Non-Toxin
SLA-1*1201	1	7	17	9	KAFNSPIAL	0.484881	0.18	Antigen = 0.1134 ( Probable NON-ANTIGEN ).	defined as allergen	Non-Toxin
SLA-1*1201	1	7	17	9	KAFNSPIAL	0.484881	0.18	Antigen = 0.1134 ( Probable NON-ANTIGEN )	defined as allergen	Non-Toxin
SLA-2*0502	1	7	17	9	KAFNSPIAL	0.166237	0.23	Antigen = 0.1134 ( Probable NON-ANTIGEN ).	defined as allergen	Non-Toxin
SLA-2*0302	1	7	17	9	KAFNSPIAL	0.364197	0.24	Antigen = 0.1134 ( Probable NON-ANTIGEN ).	defined as allergen	Non-Toxin
SLA-2*0302	1	7	17	9	KAFNSPIAL	0.364197	0.24	Antigen = 0.1134 ( Probable NON-ANTIGEN ).	defined as allergen	Non-Toxin
SLA-3*0301	1	7	17	9	KAFNSPIAL	0.222976	0.28	Antigen = 0.1134 ( Probable NON-ANTIGEN )	defined as allergen	Non-Toxin
SLA-3*0303	1	7	17	9	KAFNSPIAL	0.222976	0.28	Antigen = 0.1134 ( Probable NON-ANTIGEN )	defined as allergen	Non-Toxin
SLA-3*0303	1	7	17	9	KAFNSPIAL	0.222976	0.28	Antigen = 0.1134 ( Probable NON-ANTIGEN )	defined as allergen	Non-Toxin
SLA-3*0301	1	7	17	9	KAFNSPIAL	0.222976	0.28	Antigen = 0.1134 ( Probable NON-ANTIGEN )	defined as allergen	Non-Toxin
SLA-2*1001	1	7	17	9	KAFNSPIAL	0.251737	0.29	Antigen = 0.1134 ( Probable NON-ANTIGEN )	defined as allergen	Non-Toxin
SLA-3*0304	1	7	17	9	KAFNSPIAL	0.134504	0.29	Antigen = 0.1134 ( Probable NON-ANTIGEN )	defined as allergen	Non-Toxin
SLA-2*1001	1	7	17	9	KAFNSPIAL	0.251737	0.29	Antigen = 0.1134 ( Probable NON-ANTIGEN )	defined as allergen	Non-Toxin
SLA-3*0304	1	7	17	9	KAFNSPIAL	0.134504	0.29	Antigen = 0.1134 ( Probable NON-ANTIGEN )	defined as allergen	Non-Toxin
SLA-2*0102	1	7	17	9	KAFNSPIAL	0.276657	0.33	Antigen = 0.1134 ( Probable NON-ANTIGEN )	defined as allergen	Non-Toxin
SLA-2*0102	1	7	17	9	KAFNSPIAL	0.276657	0.33	Antigen = 0.1134 ( Probable NON-ANTIGEN )	defined as allergen	Non-Toxin
SLA-2*0101	1	7	17	9	KAFNSPIAL	0.212018	0.39	Antigen = 0.1134 ( Probable NON-ANTIGEN )	defined as allergen	Non-Toxin
SLA-2*0101	1	7	17	9	KAFNSPIAL	0.212018	0.39	Antigen = 0.1134 ( Probable NON-ANTIGEN )	defined as allergen	Non-Toxin
SLA-1*0201	1	7	17	9	KAFNSPIAL	0.426765	0.4	Antigen = 0.1134 ( Probable NON-ANTIGEN )	defined as allergen	Non-Toxin
SLA-1*0202	1	7	17	9	KAFNSPIAL	0.426765	0.4	Antigen = 0.1134 ( Probable NON-ANTIGEN )	defined as allergen	Non-Toxin
SLA-1*0202	1	7	17	9	KAFNSPIAL	0.426765	0.4	Antigen = 0.1134 ( Probable NON-ANTIGEN )	defined as allergen	Non-Toxin
SLA-1*0201	1	7	17	9	KAFNSPIAL	0.426765	0.4	Antigen = 0.1134 ( Probable NON-ANTIGEN )	defined as allergen	Non-Toxin
SLA-1*0601	1	7	17	9	KAFNSPIAL	0.312161	0.41	Antigen = 0.1134 ( Probable NON-ANTIGEN )	defined as allergen	Non-Toxin
SLA-1*0601	1	7	17	9	KAFNSPIAL	0.312161	0.41	Antigen = 0.1134 ( Probable NON-ANTIGEN )	defined as allergen	Non-Toxin
SLA-2*1002	1	7	17	9	KAFNSPIAL	0.21028	0.44	Antigen = 0.1134 ( Probable NON-ANTIGEN )	defined as allergen	Non-Toxin
SLA-2*1101	1	7	17	9	KAFNSPIAL	0.167181	0.46	Antigen = 0.1134 ( Probable NON-ANTIGEN ).	defined as allergen	Non-Toxin
SLA-2*1101	1	7	17	9	KAFNSPIAL	0.167181	0.46	Antigen = 0.1134 ( Probable NON-ANTIGEN ).	defined as allergen	Non-Toxin
SLA-1*0801	1	7	17	9	KAFNSPIAL	0.233813	0.5	Antigen = 0.1134 ( Probable NON-ANTIGEN ).	defined as allergen	Non-Toxin
SLA-1*0801	1	7	17	9	KAFNSPIAL	0.233813	0.5	Antigen = 0.1134 ( Probable NON-ANTIGEN ).	defined as allergen	Non-Toxin
SLA-1*0501	1	7	17	9	KAFNSPIAL	0.397361	0.66	Antigen = 0.1134 ( Probable NON-ANTIGEN )	defined as allergen	Non-Toxin
SLA-1*0501	1	7	17	9	KAFNSPIAL	0.397361	0.66	Antigen = 0.1134 ( Probable NON-ANTIGEN )	defined as allergen	Non-Toxin
SLA-1*0401	1	7	17	9	KAFNSPIAL	0.398697	0.97	Antigen = 0.1134 ( Probable NON-ANTIGEN ).	defined as allergen	Non-Toxin
SLA-1*0401	1	7	17	9	KAFNSPIAL	0.398697	0.97	Antigen = 0.1134 ( Probable NON-ANTIGEN ).	defined as allergen	Non-Toxin
SLA-2*0102	1	7	17	11	KAFNSPIALGK	0.173868	0.94	Antigen = 0.6581 ( Probable ANTIGEN )	defined as non-allergen	Non-Toxin	0.03646
SLA-2*0102	1	7	17	11	KAFNSPIALGK	0.173868	0.94	Antigen = 0.6581 ( Probable ANTIGEN )	defined as non-allergen	Non-Toxin	0.03646
SLA-1*0701	1	31	17	11	KCPPVHRPSTY	0.298612	0.42	Antigen = 0.2781 ( Probable NON-ANTIGEN ).	defined as allergen	Non-Toxin
SLA-2*0401	1	31	17	11	KCPPVHRPSTY	0.306349	0.93	Antigen = 0.2781 ( Probable NON-ANTIGEN )	defined as allergen	Non-Toxin
SLA-6*0101	1	58	17	9	KDIQSVPEI	0.563391	0.03	Antigen = 0.7528 ( Probable ANTIGEN )	defined as allergen	Non-Toxin
SLA-6*0102	1	58	17	9	KDIQSVPEI	0.563391	0.03	Antigen = 0.7528 ( Probable ANTIGEN )	defined as allergen	Non-Toxin
SLA-6*0103	1	58	17	9	KDIQSVPEI	0.563391	0.03	Antigen = 0.7528 ( Probable ANTIGEN )	defined as allergen	Non-Toxin
SLA-6*0104	1	58	17	9	KDIQSVPEI	0.563391	0.03	Antigen = 0.7528 ( Probable ANTIGEN )	defined as allergen	Non-Toxin
SLA-6*0105	1	58	17	9	KDIQSVPEI	0.563391	0.03	Antigen = 0.7528 ( Probable ANTIGEN )	defined as allergen	Non-Toxin
SLA-2*0601	1	58	17	9	KDIQSVPEI	0.265483	0.27	Antigen = 0.7528 ( Probable ANTIGEN )	defined as allergen	Non-Toxin
SLA-1*1101	1	58	17	9	KDIQSVPEI	0.114068	0.3	Antigen = 0.7528 ( Probable ANTIGEN ).	defined as allergen	Non-Toxin
SLA-1*0101	1	58	17	9	KDIQSVPEI	0.290908	0.33	Antigen = 0.7528 ( Probable ANTIGEN ).	defined as allergen	Non-Toxin
SLA-2*0501	1	58	17	9	KDIQSVPEI	0.03978	0.57	Antigen = 0.7528 ( Probable ANTIGEN ).	defined as allergen	Non-Toxin
SLA-2*0202	1	58	17	9	KDIQSVPEI	0.088036	0.63	Antigen = 0.7528 ( Probable ANTIGEN )	defined as allergen	Non-Toxin
SLA-3*0101	1	58	17	9	KDIQSVPEI	0.098007	0.93	Antigen = 0.7528 ( Probable ANTIGEN )	defined as allergen	Non-Toxin
SLA-2*0301	1	58	17	9	KDIQSVPEI	0.139792	0.94	Antigen = 0.7528 ( Probable ANTIGEN )	defined as allergen	Non-Toxin
SLA-3*0101	1	7	17	9	KHGVAGKYL	0.155433	0.46	Antigen = 1.0374 ( Probable ANTIGEN )	defined as non-allergen	Non-Toxin	-0.06162
SLA-3*0502	1	7	17	9	KHGVAGKYL	0.164537	0.89	Antigen = 1.0374 ( Probable ANTIGEN )	defined as non-allergen	Non-Toxin	-0.06162
SLA-3*0503	1	7	17	9	KHGVAGKYL	0.164537	0.89	Antigen = 1.0374 ( Probable ANTIGEN )	defined as non-allergen	Non-Toxin	-0.06162
SLA-3*0602	1	7	17	9	KHGVAGKYL	0.029721	0.99	Antigen = 1.0374 ( Probable ANTIGEN ).	defined as non-allergen	Non-Toxin	-0.06162
SLA-3*0101	1	6	17	10	KKAFNSPIAL	0.162697	0.41	Antigen = 0.2387 ( Probable NON-ANTIGEN )	defined as allergen	Non-Toxin
SLA-3*0101	1	6	17	10	KKAFNSPIAL	0.162697	0.41	Antigen = 0.2387 ( Probable NON-ANTIGEN )	defined as allergen	Non-Toxin
SLA-2*0501	1	6	17	10	KKAFNSPIAL	0.033802	0.71	Antigen = 0.2387 ( Probable NON-ANTIGEN	defined as allergen	Non-Toxin
SLA-2*0501	1	6	17	10	KKAFNSPIAL	0.033802	0.71	Antigen = 0.2387 ( Probable NON-ANTIGEN	defined as allergen	Non-Toxin
SLA-3*0602	1	6	17	10	KKAFNSPIAL	0.037857	0.76	Antigen = 0.2387 ( Probable NON-ANTIGEN	defined as allergen	Non-Toxin
SLA-3*0602	1	6	17	10	KKAFNSPIAL	0.037857	0.76	Antigen = 0.2387 ( Probable NON-ANTIGEN	defined as allergen	Non-Toxin
SLA-3*0401	1	6	17	10	KKAFNSPIAL	0.10135	0.8	Antigen = 0.2387 ( Probable NON-ANTIGEN	defined as allergen	Non-Toxin
SLA-3*0401	1	6	17	10	KKAFNSPIAL	0.10135	0.8	Antigen = 0.2387 ( Probable NON-ANTIGEN	defined as allergen	Non-Toxin
SLA-3*0402	1	6	17	10	KKAFNSPIAL	0.125086	0.81	Antigen = 0.2387 ( Probable NON-ANTIGEN	defined as allergen	Non-Toxin
SLA-3*0402	1	6	17	10	KKAFNSPIAL	0.125086	0.81	Antigen = 0.2387 ( Probable NON-ANTIGEN	defined as allergen	Non-Toxin
SLA-2*0301	1	6	17	10	KKAFNSPIAL	0.139833	0.94	Antigen = 0.2387 ( Probable NON-ANTIGEN ).	defined as allergen	Non-Toxin
SLA-2*0301	1	6	17	10	KKAFNSPIAL	0.139833	0.94	Antigen = 0.2387 ( Probable NON-ANTIGEN ).	defined as allergen	Non-Toxin
SLA-2*0501	1	1	17	9	KSGHPHGLL	0.106931	0.12	Antigen = -0.0746 ( Probable NON-ANTIGEN )	defined as allergen	Non-Toxin
SLA-3*0602	1	1	17	9	KSGHPHGLL	0.049472	0.53	Antigen = -0.0746 ( Probable NON-ANTIGEN )	defined as allergen	Non-Toxin
SLA-2*0701	1	1	17	9	KSGHPHGLL	0.086138	0.78	Antigen = -0.0746 ( Probable NON-ANTIGEN	defined as allergen	Non-Toxin
SLA-1*1101	1	1	17	9	KSGHPHGLL	0.067306	0.8	Antigen = -0.0746 ( Probable NON-ANTIGEN )	defined as allergen	Non-Toxin
SLA-3*0402	1	1	17	10	KSGHPHGLLF	0.338851	0.09	Antigen = -0.0466 ( Probable NON-ANTIGEN )	defined as allergen	Non-Toxin
SLA-2*0501	1	1	17	10	KSGHPHGLLF	0.129528	0.09	Antigen = -0.0466 ( Probable NON-ANTIGEN )	defined as allergen	Non-Toxin
SLA-3*0401	1	1	17	10	KSGHPHGLLF	0.286911	0.11	Antigen = -0.0466 ( Probable NON-ANTIGEN ).	defined as allergen	Non-Toxin
SLA-3*0602	1	1	17	10	KSGHPHGLLF	0.10329	0.14	Antigen = -0.0466 ( Probable NON-ANTIGEN )	defined as allergen	Non-Toxin
SLA-3*0601	1	1	17	10	KSGHPHGLLF	0.285661	0.15	Antigen = -0.0466 ( Probable NON-ANTIGEN )	defined as allergen	Non-Toxin
SLA-3*0701	1	1	17	10	KSGHPHGLLF	0.210985	0.18	Antigen = -0.0466 ( Probable NON-ANTIGEN )	defined as allergen	Non-Toxin
SLA-2*0102	1	1	17	10	KSGHPHGLLF	0.26275	0.38	Antigen = -0.0466 ( Probable NON-ANTIGEN ).	defined as allergen	Non-Toxin
SLA-2*0101	1	1	17	10	KSGHPHGLLF	0.215285	0.38	Antigen = -0.0466 ( Probable NON-ANTIGEN ).	defined as allergen	Non-Toxin
SLA-1*0501	1	1	17	10	KSGHPHGLLF	0.473646	0.4	Antigen = -0.0466 ( Probable NON-ANTIGEN ).	defined as allergen	Non-Toxin
SLA-3*0304	1	1	17	10	KSGHPHGLLF	0.111237	0.4	Antigen = -0.0466 ( Probable NON-ANTIGEN ).	defined as allergen	Non-Toxin
SLA-1*1201	1	1	17	10	KSGHPHGLLF	0.390738	0.42	Antigen = -0.0466 ( Probable NON-ANTIGEN )	defined as allergen	Non-Toxin
SLA-1*0601	1	1	17	10	KSGHPHGLLF	0.305642	0.44	Antigen = -0.0466 ( Probable NON-ANTIGEN )	defined as allergen	Non-Toxin
SLA-1*0201	1	1	17	10	KSGHPHGLLF	0.40678	0.47	Antigen = -0.0466 ( Probable NON-ANTIGEN	defined as allergen	Non-Toxin
SLA-2*0401	1	1	17	10	KSGHPHGLLF	0.390541	0.51	Antigen = -0.0466 ( Probable NON-ANTIGEN	defined as allergen	Non-Toxin
SLA-3*0303	1	1	17	10	KSGHPHGLLF	0.164959	0.51	Antigen = -0.0466 ( Probable NON-ANTIGEN	defined as allergen	Non-Toxin
SLA-3*0301	1	1	17	10	KSGHPHGLLF	0.164959	0.51	Antigen = -0.0466 ( Probable NON-ANTIGEN	defined as allergen	Non-Toxin
SLA-1*0401	1	1	17	10	KSGHPHGLLF	0.53789	0.55	Antigen = -0.0466 ( Probable NON-ANTIGEN )	defined as allergen	Non-Toxin
SLA-1*0801	1	1	17	10	KSGHPHGLLF	0.169651	0.79	Antigen = -0.0466 ( Probable NON-ANTIGEN ).	defined as allergen	Non-Toxin
SLA-2*1001	1	1	17	10	KSGHPHGLLF	0.128748	0.86	Antigen = -0.0466 ( Probable NON-ANTIGEN )	defined as allergen	Non-Toxin
SLA-3*0101	1	1	17	10	KSGHPHGLLF	0.099813	0.9	Antigen = -0.0466 ( Probable NON-ANTIGEN )	defined as allergen	Non-Toxin
SLA-3*0302	1	1	17	10	KSGHPHGLLF	0.091712	0.9	Antigen = -0.0466 ( Probable NON-ANTIGEN )	defined as allergen	Non-Toxin
SLA-2*0501	1	1	17	11	KSGHPHGLLFL	0.029518	0.85	Antigen = 0.1123 ( Probable NON-ANTIGEN )	defined as allergen	Non-Toxin
SLA-1*0601	1	4	17	9	KYDLSTQGF	0.636486	0.02	Antigen = -0.0458 ( Probable NON-ANTIGEN )	defined as allergen	Non-Toxin
SLA-1*0601	1	4	17	9	KYDLSTQGF	0.636486	0.02	Antigen = -0.0458 ( Probable NON-ANTIGEN )	defined as allergen	Non-Toxin
SLA-1*1301	1	4	17	9	KYDLSTQGF	0.698388	0.03	Antigen = -0.0458 ( Probable NON-ANTIGEN )	defined as allergen	Non-Toxin
SLA-1*1301	1	4	17	9	KYDLSTQGF	0.698388	0.03	Antigen = -0.0458 ( Probable NON-ANTIGEN )	defined as allergen	Non-Toxin
SLA-2*0102	1	4	17	9	KYDLSTQGF	0.40405	0.09	Antigen = -0.0458 ( Probable NON-ANTIGEN )	defined as allergen	Non-Toxin
SLA-2*0102	1	4	17	9	KYDLSTQGF	0.40405	0.09	Antigen = -0.0458 ( Probable NON-ANTIGEN )	defined as allergen	Non-Toxin
SLA-2*0701	1	4	17	9	KYDLSTQGF	0.170961	0.16	Antigen = -0.0458 ( Probable NON-ANTIGEN )	defined as allergen	Non-Toxin
SLA-2*0701	1	4	17	9	KYDLSTQGF	0.170961	0.16	Antigen = -0.0458 ( Probable NON-ANTIGEN ).	defined as allergen	Non-Toxin
SLA-2*0101	1	4	17	9	KYDLSTQGF	0.228905	0.32	Antigen = -0.0458 ( Probable NON-ANTIGEN ).	defined as allergen	Non-Toxin
SLA-2*0101	1	4	17	9	KYDLSTQGF	0.228905	0.32	Antigen = -0.0458 ( Probable NON-ANTIGEN ).	defined as allergen	Non-Toxin
SLA-1*0202	1	4	17	9	KYDLSTQGF	0.448317	0.34	Antigen = -0.0458 ( Probable NON-ANTIGEN ).	defined as allergen	Non-Toxin
SLA-1*0201	1	4	17	9	KYDLSTQGF	0.448317	0.34	Antigen = -0.0458 ( Probable NON-ANTIGEN ).	defined as allergen	Non-Toxin
SLA-1*0201	1	4	17	9	KYDLSTQGF	0.448317	0.34	Antigen = -0.0458 ( Probable NON-ANTIGEN ).	defined as allergen	Non-Toxin
SLA-1*0202	1	4	17	9	KYDLSTQGF	0.448317	0.34	Antigen = -0.0458 ( Probable NON-ANTIGEN ).	defined as allergen	Non-Toxin
SLA-1*0401	1	4	17	9	KYDLSTQGF	0.649193	0.35	Antigen = -0.0458 ( Probable NON-ANTIGEN ).	defined as allergen	Non-Toxin
SLA-1*0401	1	4	17	9	KYDLSTQGF	0.649193	0.35	Antigen = -0.0458 ( Probable NON-ANTIGEN ).	defined as allergen	Non-Toxin
SLA-1*0501	1	4	17	9	KYDLSTQGF	0.490243	0.37	Antigen = -0.0458 ( Probable NON-ANTIGEN )	defined as allergen	Non-Toxin
SLA-2*0501	1	4	17	9	KYDLSTQGF	0.05223	0.37	Antigen = -0.0458 ( Probable NON-ANTIGEN ).	defined as allergen	Non-Toxin
SLA-1*0501	1	4	17	9	KYDLSTQGF	0.490243	0.37	Antigen = -0.0458 ( Probable NON-ANTIGEN ).	defined as allergen	Non-Toxin
SLA-2*0501	1	4	17	9	KYDLSTQGF	0.05223	0.37	Antigen = -0.0458 ( Probable NON-ANTIGEN ).	defined as allergen	Non-Toxin
SLA-3*0701	1	4	17	9	KYDLSTQGF	0.123861	0.48	Antigen = -0.0458 ( Probable NON-ANTIGEN )	defined as allergen	Non-Toxin
SLA-3*0701	1	4	17	9	KYDLSTQGF	0.123861	0.48	Antigen = -0.0458 ( Probable NON-ANTIGEN )	defined as allergen	Non-Toxin
SLA-2*0502	1	4	17	9	KYDLSTQGF	0.103492	0.55	Antigen = -0.0458 ( Probable NON-ANTIGEN ).	defined as allergen	Non-Toxin
SLA-2*0502	1	4	17	9	KYDLSTQGF	0.103492	0.55	Antigen = -0.0458 ( Probable NON-ANTIGEN ).	defined as allergen	Non-Toxin
SLA-3*0402	1	4	17	9	KYDLSTQGF	0.139981	0.66	Antigen = -0.0458 ( Probable NON-ANTIGEN )	defined as allergen	Non-Toxin
SLA-3*0402	1	4	17	9	KYDLSTQGF	0.139981	0.66	Antigen = -0.0458 ( Probable NON-ANTIGEN )	defined as allergen	Non-Toxin
SLA-3*0601	1	4	17	9	KYDLSTQGF	0.135247	0.74	Antigen = -0.0458 ( Probable NON-ANTIGEN )	defined as allergen	Non-Toxin
SLA-3*0601	1	4	17	9	KYDLSTQGF	0.135247	0.74	Antigen = -0.0458 ( Probable NON-ANTIGEN )	defined as allergen	Non-Toxin
SLA-2*0401	1	4	17	9	KYDLSTQGF	0.334458	0.75	Antigen = -0.0458 ( Probable NON-ANTIGEN )	defined as allergen	Non-Toxin
SLA-2*0401	1	4	17	9	KYDLSTQGF	0.334458	0.75	Antigen = -0.0458 ( Probable NON-ANTIGEN )	defined as allergen	Non-Toxin
SLA-3*0401	1	4	17	9	KYDLSTQGF	0.098431	0.84	Antigen = -0.0458 ( Probable NON-ANTIGEN )	defined as allergen	Non-Toxin
SLA-3*0401	1	4	17	9	KYDLSTQGF	0.098431	0.84	Antigen = -0.0458 ( Probable NON-ANTIGEN )	defined as allergen	Non-Toxin
SLA-1*0801	1	4	17	9	KYDLSTQGF	0.159368	0.87	Antigen = -0.0458 ( Probable NON-ANTIGEN )	defined as allergen	Non-Toxin
SLA-1*0801	1	4	17	9	KYDLSTQGF	0.159368	0.87	Antigen = -0.0458 ( Probable NON-ANTIGEN )	defined as allergen	Non-Toxin
SLA-1*1201	1	4	17	9	KYDLSTQGF	0.308831	0.88	Antigen = -0.0458 ( Probable NON-ANTIGEN )	defined as allergen	Non-Toxin
SLA-1*1201	1	4	17	9	KYDLSTQGF	0.308831	0.88	Antigen = -0.0458 ( Probable NON-ANTIGEN )	defined as allergen	Non-Toxin
SLA-3*0602	1	4	17	9	KYDLSTQGF	0.032683	0.89	Antigen = -0.0458 ( Probable NON-ANTIGEN )	defined as allergen	Non-Toxin
SLA-3*0602	1	4	17	9	KYDLSTQGF	0.032683	0.89	Antigen = -0.0458 ( Probable NON-ANTIGEN )	defined as allergen	Non-Toxin
SLA-2*0701	1	4	17	11	KYDLSTQGFVL	0.130693	0.34	Antigen = 0.0329 ( Probable NON-ANTIGEN )	defined as allergen	Non-Toxin
SLA-2*0701	1	4	17	11	KYDLSTQGFVL	0.130693	0.34	Antigen = 0.0329 ( Probable NON-ANTIGEN )	defined as allergen	Non-Toxin
SLA-2*0102	1	23	17	9	KYLFAHVGK	0.208889	0.67	Antigen = 0.1920 ( Probable NON-ANTIGEN )	defined as allergen	Non-Toxin
SLA-2*0101	1	9	17	9	LFLQDQLKF	0.245223	0.27	Antigen = 0.4885 ( Probable ANTIGEN )	defined as allergen	Non-Toxin
SLA-1*1301	1	9	17	9	LFLQDQLKF	0.411925	0.35	Antigen = 0.4885 ( Probable ANTIGEN )	defined as allergen	Non-Toxin
SLA-1*0601	1	9	17	9	LFLQDQLKF	0.307644	0.43	Antigen = 0.4885 ( Probable ANTIGEN )	defined as allergen	Non-Toxin
SLA-1*0501	1	9	17	9	LFLQDQLKF	0.458162	0.44	Antigen = 0.4885 ( Probable ANTIGEN )	defined as allergen	Non-Toxin
SLA-2*0102	1	9	17	9	LFLQDQLKF	0.241668	0.47	Antigen = 0.4885 ( Probable ANTIGEN )	defined as allergen	Non-Toxin
SLA-1*0201	1	9	17	9	LFLQDQLKF	0.401979	0.48	Antigen = 0.4885 ( Probable ANTIGEN )	defined as allergen	Non-Toxin
SLA-3*0401	1	15	17	9	LGKNKFKEL	0.135542	0.53	Antigen = 0.5618 ( Probable ANTIGEN )	defined as non-allergen	Non-Toxin	-0.29981
SLA-3*0401	1	15	17	9	LGKNKFKEL	0.135542	0.53	Antigen = 0.5618 ( Probable ANTIGEN )	defined as non-allergen	Non-Toxin	-0.29981
SLA-3*0501	1	15	17	9	LGKNKFKEL	0.205761	0.56	Antigen = 0.5618 ( Probable ANTIGEN ).	defined as non-allergen	Non-Toxin	-0.29981
SLA-3*0502	1	15	17	9	LGKNKFKEL	0.205761	0.56	Antigen = 0.5618 ( Probable ANTIGEN ).	defined as non-allergen	Non-Toxin	-0.29981
SLA-3*0503	1	15	17	9	LGKNKFKEL	0.205761	0.56	Antigen = 0.5618 ( Probable ANTIGEN ).	defined as non-allergen	Non-Toxin	-0.29981
SLA-3*0503	1	15	17	9	LGKNKFKEL	0.205761	0.56	Antigen = 0.5618 ( Probable ANTIGEN ).	defined as non-allergen	Non-Toxin	-0.29981
SLA-3*0502	1	15	17	9	LGKNKFKEL	0.205761	0.56	Antigen = 0.5618 ( Probable ANTIGEN ).	defined as non-allergen	Non-Toxin	-0.29981
SLA-3*0501	1	15	17	9	LGKNKFKEL	0.205761	0.56	Antigen = 0.5618 ( Probable ANTIGEN ).	defined as non-allergen	Non-Toxin	-0.29981
SLA-3*0602	1	15	17	9	LGKNKFKEL	0.043747	0.64	Antigen = 0.5618 ( Probable ANTIGEN )	defined as non-allergen	Non-Toxin	-0.29981
SLA-3*0602	1	15	17	9	LGKNKFKEL	0.043747	0.64	Antigen = 0.5618 ( Probable ANTIGEN )	defined as non-allergen	Non-Toxin	-0.29981
SLA-3*0402	1	15	17	9	LGKNKFKEL	0.122046	0.85	Antigen = 0.5618 ( Probable ANTIGEN )	defined as non-allergen	Non-Toxin	-0.29981
SLA-3*0402	1	15	17	9	LGKNKFKEL	0.122046	0.85	Antigen = 0.5618 ( Probable ANTIGEN )	defined as non-allergen	Non-Toxin	-0.29981
SLA-3*0101	1	15	17	9	LGKNKFKEL	0.102519	0.87	Antigen = 0.5618 ( Probable ANTIGEN )	defined as non-allergen	Non-Toxin	-0.29981
SLA-3*0101	1	15	17	9	LGKNKFKEL	0.102519	0.87	Antigen = 0.5618 ( Probable ANTIGEN )	defined as non-allergen	Non-Toxin	-0.29981
SLA-3*0701	1	15	17	9	LGKNKFKEL	0.072462	0.97	Antigen = 0.5618 ( Probable ANTIGEN )	defined as non-allergen	Non-Toxin	-0.29981
SLA-3*0701	1	15	17	9	LGKNKFKEL	0.072462	0.97	Antigen = 0.5618 ( Probable ANTIGEN )	defined as non-allergen	Non-Toxin	-0.29981
SLA-2*0101	1	12	17	9	LGTPGVVSY	0.312477	0.13	Antigen = 0.8244 ( Probable ANTIGEN )	defined as allergen	Non-Toxin
SLA-1*0202	1	12	17	9	LGTPGVVSY	0.533077	0.17	Antigen = 0.8244 ( Probable ANTIGEN )	defined as allergen	Non-Toxin
SLA-1*0201	1	12	17	9	LGTPGVVSY	0.533077	0.17	Antigen = 0.8244 ( Probable ANTIGEN )	defined as allergen	Non-Toxin
SLA-1*0702	1	12	17	9	LGTPGVVSY	0.404335	0.22	Antigen = 0.8244 ( Probable ANTIGEN )	defined as allergen	Non-Toxin
SLA-1*0701	1	12	17	9	LGTPGVVSY	0.404335	0.22	Antigen = 0.8244 ( Probable ANTIGEN )	defined as allergen	Non-Toxin
SLA-2*0401	1	12	17	9	LGTPGVVSY	0.491604	0.23	Antigen = 0.8244 ( Probable ANTIGEN )	defined as allergen	Non-Toxin
SLA-2*0102	1	12	17	9	LGTPGVVSY	0.284529	0.31	Antigen = 0.8244 ( Probable ANTIGEN ).	defined as allergen	Non-Toxin
SLA-1*0501	1	12	17	9	LGTPGVVSY	0.507812	0.33	Antigen = 0.8244 ( Probable ANTIGEN ).	defined as allergen	Non-Toxin
SLA-3*0402	1	12	17	9	LGTPGVVSY	0.19694	0.37	Antigen = 0.8244 ( Probable ANTIGEN )	defined as allergen	Non-Toxin
SLA-3*0602	1	12	17	9	LGTPGVVSY	0.057874	0.42	Antigen = 0.8244 ( Probable ANTIGEN )	defined as allergen	Non-Toxin
SLA-1*0801	1	12	17	9	LGTPGVVSY	0.252937	0.45	Antigen = 1.2137 ( Probable ANTIGEN )	defined as allergen	Non-Toxin
SLA-3*0401	1	12	17	9	LGTPGVVSY	0.1463	0.47	Antigen = 0.8244 ( Probable ANTIGEN )	defined as allergen	Non-Toxin
SLA-1*0601	1	12	17	9	LGTPGVVSY	0.285222	0.49	Antigen = 0.8244 ( Probable ANTIGEN )	defined as allergen	Non-Toxin
SLA-2*1001	1	12	17	9	LGTPGVVSY	0.182155	0.5	Antigen = 0.8244 ( Probable ANTIGEN )	defined as allergen	Non-Toxin
SLA-1*1301	1	12	17	9	LGTPGVVSY	0.343783	0.54	Antigen = 0.8244 ( Probable ANTIGEN )	defined as allergen	Non-Toxin
SLA-2*0302	1	12	17	9	LGTPGVVSY	0.276721	0.54	Antigen = 0.8244 ( Probable ANTIGEN )	defined as allergen	Non-Toxin
SLA-3*0601	1	12	17	9	LGTPGVVSY	0.162971	0.55	Antigen = 0.8244 ( Probable ANTIGEN )	defined as allergen	Non-Toxin
SLA-1*1201	1	12	17	9	LGTPGVVSY	0.360091	0.56	Antigen = 0.8244 ( Probable ANTIGEN )	defined as allergen	Non-Toxin
SLA-2*1002	1	12	17	9	LGTPGVVSY	0.173058	0.58	Antigen = 0.8244 ( Probable ANTIGEN )	defined as allergen	Non-Toxin
SLA-3*0302	1	12	17	9	LGTPGVVSY	0.107205	0.66	Antigen = 0.8244 ( Probable ANTIGEN ).	defined as allergen	Non-Toxin
SLA-1*0401	1	12	17	9	LGTPGVVSY	0.479419	0.69	Antigen = 0.8244 ( Probable ANTIGEN )	defined as allergen	Non-Toxin
SLA-3*0304	1	12	17	9	LGTPGVVSY	0.063604	0.97	Antigen = 0.8244 ( Probable ANTIGEN ).	defined as allergen	Non-Toxin
SLA-2*0101	1	12	17	10	LGTPGVVSYY	0.185591	0.53	Antigen = 0.7568 ( Probable ANTIGEN ).	defined as allergen	Non-Toxin
SLA-1*0202	1	12	17	10	LGTPGVVSYY	0.344365	0.72	Antigen = 0.7568 ( Probable ANTIGEN )	defined as allergen	Non-Toxin
SLA-1*0201	1	12	17	10	LGTPGVVSYY	0.344365	0.72	Antigen = 0.7568 ( Probable ANTIGEN )	defined as allergen	Non-Toxin
SLA-2*1001	1	12	17	10	LGTPGVVSYY	0.140771	0.76	Antigen = 0.7568 ( Probable ANTIGEN )	defined as allergen	Non-Toxin
SLA-2*0102	1	12	17	10	LGTPGVVSYY	0.185142	0.85	Antigen = 0.7568 ( Probable ANTIGEN )	defined as allergen	Non-Toxin
SLA-2*1002	1	12	17	10	LGTPGVVSYY	0.119193	0.99	Antigen = 0.7568 ( Probable ANTIGEN	defined as allergen	Non-Toxin
SLA-2*1001	1	8	17	10	LLFLQDQLKF	0.1509	0.67	Antigen = 0.6179 ( Probable ANTIGEN )	defined as non-allergen	Non-Toxin	-0.30876
SLA-1*0801	1	8	17	10	LLFLQDQLKF	0.174447	0.76	Antigen = 0.6179 ( Probable ANTIGEN )	defined as non-allergen	Non-Toxin	-0.30876
SLA-1*0702	1	1	17	11	LPGVLRLVRKY	0.196859	0.77	Antigen = -0.1672 ( Probable NON-ANTIGEN )	defined as allergen	Non-Toxin
SLA-1*0701	1	1	17	11	LPGVLRLVRKY	0.196859	0.77	Antigen = -0.1672 ( Probable NON-ANTIGEN )	defined as allergen	Non-Toxin
SLA-1*0701	1	14	17	11	LPGVLRLVRKY	0.196859	0.77	Antigen = -0.1672 ( Probable NON-ANTIGEN )	defined as allergen	Non-Toxin
SLA-1*0801	1	3	17	11	LQQVQDGDVIY	0.152295	0.94	Antigen = 0.7244 ( Probable ANTIGEN )	defined as allergen	Non-Toxin
SLA-3*0701	1	5	17	9	LRLVRKYLF	0.409769	0.04	Antigen = -0.1512 ( Probable NON-ANTIGEN )	defined as non-allergen	Non-Toxin
SLA-3*0701	1	18	17	9	LRLVRKYLF	0.409769	0.04	Antigen = -0.1512 ( Probable NON-ANTIGEN )	defined as non-allergen	Non-Toxin
SLA-3*0401	1	5	17	9	LRLVRKYLF	0.370284	0.05	Antigen = -0.1512 ( Probable NON-ANTIGEN )	defined as non-allergen	Non-Toxin
SLA-3*0401	1	18	17	9	LRLVRKYLF	0.370284	0.05	Antigen = -0.1512 ( Probable NON-ANTIGEN )	defined as non-allergen	Non-Toxin
SLA-3*0303	1	5	17	9	LRLVRKYLF	0.355764	0.08	Antigen = -0.1512 ( Probable NON-ANTIGEN ).	defined as non-allergen	Non-Toxin
SLA-3*0301	1	5	17	9	LRLVRKYLF	0.355764	0.08	Antigen = -0.1512 ( Probable NON-ANTIGEN ).	defined as non-allergen	Non-Toxin
SLA-3*0304	1	5	17	9	LRLVRKYLF	0.257274	0.08	Antigen = -0.1512 ( Probable NON-ANTIGEN ).	defined as non-allergen	Non-Toxin
SLA-3*0301	1	18	17	9	LRLVRKYLF	0.355764	0.08	Antigen = -0.1512 ( Probable NON-ANTIGEN ).	defined as non-allergen	Non-Toxin
SLA-3*0303	1	18	17	9	LRLVRKYLF	0.355764	0.08	Antigen = -0.1512 ( Probable NON-ANTIGEN ).	defined as non-allergen	Non-Toxin
SLA-3*0304	1	18	17	9	LRLVRKYLF	0.257274	0.08	Antigen = -0.1512 ( Probable NON-ANTIGEN ).	defined as non-allergen	Non-Toxin
SLA-3*0402	1	5	17	9	LRLVRKYLF	0.340105	0.09	Antigen = -0.1512 ( Probable NON-ANTIGEN ).	defined as non-allergen	Non-Toxin
SLA-3*0402	1	18	17	9	LRLVRKYLF	0.340105	0.09	Antigen = -0.1512 ( Probable NON-ANTIGEN ).	defined as non-allergen	Non-Toxin
SLA-3*0601	1	5	17	9	LRLVRKYLF	0.283921	0.15	Antigen = -0.1512 ( Probable NON-ANTIGEN )	defined as non-allergen	Non-Toxin
SLA-3*0601	1	18	17	9	LRLVRKYLF	0.283921	0.15	Antigen = -0.1512 ( Probable NON-ANTIGEN )	defined as non-allergen	Non-Toxin
SLA-3*0602	1	5	17	9	LRLVRKYLF	0.079092	0.25	Antigen = -0.1512 ( Probable NON-ANTIGEN )	defined as non-allergen	Non-Toxin
SLA-3*0602	1	18	17	9	LRLVRKYLF	0.079092	0.25	Antigen = -0.1512 ( Probable NON-ANTIGEN )	defined as non-allergen	Non-Toxin
SLA-3*0503	1	5	17	9	LRLVRKYLF	0.26494	0.28	Antigen = -0.1512 ( Probable NON-ANTIGEN ).	defined as non-allergen	Non-Toxin
SLA-3*0502	1	5	17	9	LRLVRKYLF	0.26494	0.28	Antigen = -0.1512 ( Probable NON-ANTIGEN ).	defined as non-allergen	Non-Toxin
SLA-3*0501	1	5	17	9	LRLVRKYLF	0.26494	0.28	Antigen = -0.1512 ( Probable NON-ANTIGEN ).	defined as non-allergen	Non-Toxin
SLA-3*0501	1	18	17	9	LRLVRKYLF	0.26494	0.28	Antigen = -0.1512 ( Probable NON-ANTIGEN ).	defined as non-allergen	Non-Toxin
SLA-3*0502	1	18	17	9	LRLVRKYLF	0.26494	0.28	Antigen = -0.1512 ( Probable NON-ANTIGEN ).	defined as non-allergen	Non-Toxin
SLA-3*0503	1	18	17	9	LRLVRKYLF	0.26494	0.28	Antigen = -0.1512 ( Probable NON-ANTIGEN ).	defined as non-allergen	Non-Toxin
SLA-3*0101	1	5	17	9	LRLVRKYLF	0.172072	0.37	Antigen = -0.1512 ( Probable NON-ANTIGEN )	defined as non-allergen	Non-Toxin
SLA-3*0302	1	5	17	9	LRLVRKYLF	0.142831	0.37	Antigen = -0.1512 ( Probable NON-ANTIGEN )	defined as non-allergen	Non-Toxin
SLA-3*0101	1	18	17	9	LRLVRKYLF	0.172072	0.37	Antigen = -0.1512 ( Probable NON-ANTIGEN )	defined as non-allergen	Non-Toxin
SLA-3*0302	1	18	17	9	LRLVRKYLF	0.142831	0.37	Antigen = -0.1512 ( Probable NON-ANTIGEN )	defined as non-allergen	Non-Toxin
SLA-2*0402	1	5	17	9	LRLVRKYLF	0.23514	0.51	Antigen = -0.1512 ( Probable NON-ANTIGEN )	defined as non-allergen	Non-Toxin
SLA-2*0402	1	18	17	9	LRLVRKYLF	0.23514	0.51	Antigen = -0.1512 ( Probable NON-ANTIGEN )	defined as non-allergen	Non-Toxin
SLA-2*0401	1	5	17	9	LRLVRKYLF	0.335987	0.75	Antigen = -0.1512 ( Probable NON-ANTIGEN ).	defined as non-allergen	Non-Toxin
SLA-2*0401	1	18	17	9	LRLVRKYLF	0.335987	0.75	Antigen = -0.1512 ( Probable NON-ANTIGEN ).	defined as non-allergen	Non-Toxin
SLA-1*1301	1	2	17	11	LSKYDLSTQGF	0.262578	0.95	Antigen = 0.0462 ( Probable NON-ANTIGEN ).	defined as allergen	Non-Toxin
SLA-1*1301	1	2	17	11	LSKYDLSTQGF	0.262578	0.95	Antigen = 0.0462 ( Probable NON-ANTIGEN ).	defined as allergen	Non-Toxin
SLA-1*0401	1	2	17	11	LSKYDLSTQGF	0.389519	0.99	Antigen = 0.0462 ( Probable NON-ANTIGEN ).	defined as allergen	Non-Toxin
SLA-1*0401	1	2	17	11	LSKYDLSTQGF	0.389519	0.99	Antigen = 0.0462 ( Probable NON-ANTIGEN ).	defined as allergen	Non-Toxin
SLA-1*0702	1	1	17	10	MPNYHWWVEH	0.245904	0.56	Antigen = 0.2149 ( Probable NON-ANTIGEN )	defined as allergen	Non-Toxin
SLA-1*0701	1	1	17	10	MPNYHWWVEH	0.245904	0.56	Antigen = 0.2149 ( Probable NON-ANTIGEN )	defined as allergen	Non-Toxin
SLA-3*0503	1	8	17	9	NRDRILAAL	0.337908	0.12	Antigen = 0.3937 ( Probable NON-ANTIGEN )	defined as non-allergen	Non-Toxin
SLA-3*0502	1	8	17	9	NRDRILAAL	0.337908	0.12	Antigen = 0.3937 ( Probable NON-ANTIGEN )	defined as non-allergen	Non-Toxin
SLA-3*0501	1	8	17	9	NRDRILAAL	0.337908	0.12	Antigen = 0.3937 ( Probable NON-ANTIGEN )	defined as non-allergen	Non-Toxin
SLA-3*0101	1	8	17	9	NRDRILAAL	0.182352	0.34	Antigen = 0.3937 ( Probable NON-ANTIGEN ).	defined as non-allergen	Non-Toxin
SLA-2*0202	1	8	17	9	NRDRILAAL	0.086475	0.65	Antigen = 0.3937 ( Probable NON-ANTIGEN )	defined as non-allergen	Non-Toxin
SLA-2*0201	1	8	17	9	NRDRILAAL	0.086475	0.65	Antigen = 0.3937 ( Probable NON-ANTIGEN )	defined as non-allergen	Non-Toxin
SLA-3*0302	1	8	17	9	NRDRILAAL	0.103921	0.71	Antigen = 0.3937 ( Probable NON-ANTIGEN )	defined as non-allergen	Non-Toxin
SLA-3*0304	1	8	17	9	NRDRILAAL	0.070674	0.84	Antigen = 0.3937 ( Probable NON-ANTIGEN )	defined as non-allergen	Non-Toxin
SLA-3*0401	1	8	17	9	NRDRILAAL	0.086698	0.97	Antigen = 0.3937 ( Probable NON-ANTIGEN )	defined as non-allergen	Non-Toxin
SLA-3*0302	1	8	17	11	NRDRILAALAY	0.098551	0.79	Antigen = 0.4662 ( Probable ANTIGEN )	defined as non-allergen	Non-Toxin	0.26651
SLA-3*0101	1	53	17	11	NRFPTKDIQSV	0.106538	0.81	Antigen = 0.4580 ( Probable ANTIGEN	defined as allergen	Non-Toxin
SLA-2*0701	1	3	17	9	NYHWWVEHL	0.224338	0.08	Antigen = 0.4681 ( Probable ANTIGEN )	defined as non-allergen	Non-Toxin	0.59135
SLA-3*0503	1	3	17	9	NYHWWVEHL	0.180197	0.75	Antigen = 0.4681 ( Probable ANTIGEN )	defined as non-allergen	Non-Toxin	0.59135
SLA-3*0502	1	3	17	9	NYHWWVEHL	0.180197	0.75	Antigen = 0.4681 ( Probable ANTIGEN )	defined as non-allergen	Non-Toxin	0.59135
SLA-3*0501	1	3	17	9	NYHWWVEHL	0.180197	0.75	Antigen = 0.4681 ( Probable ANTIGEN )	defined as non-allergen	Non-Toxin	0.59135
SLA-1*0701	1	33	17	9	PPVHRPSTY	0.519485	0.13	Antigen = -0.5881 ( Probable NON-ANTIGEN )	defined as non-allergen	Non-Toxin
SLA-2*0501	1	4	17	9	QALGNGDKF	0.039897	0.56	Antigen = -0.1942 ( Probable NON-ANTIGEN )	defined as allergen	Non-Toxin
SLA-1*1301	1	4	17	9	QALGNGDKF	0.323599	0.62	Antigen = -0.1942 ( Probable NON-ANTIGEN )	defined as allergen	Non-Toxin
SLA-2*0502	1	4	17	9	QALGNGDKF	0.096005	0.64	Antigen = -0.1942 ( Probable NON-ANTIGEN )	defined as allergen	Non-Toxin
SLA-1*0601	1	4	17	9	QALGNGDKF	0.239251	0.68	Antigen = -0.1942 ( Probable NON-ANTIGEN )	defined as allergen	Non-Toxin
SLA-1*0202	1	4	17	9	QALGNGDKF	0.317527	0.85	Antigen = -0.1942 ( Probable NON-ANTIGEN )	defined as allergen	Non-Toxin
SLA-1*0201	1	4	17	9	QALGNGDKF	0.317527	0.85	Antigen = -0.1942 ( Probable NON-ANTIGEN )	defined as allergen	Non-Toxin
SLA-6*0105	1	4	17	9	QALGNGDKF	0.19794	0.88	Antigen = -0.1942 ( Probable NON-ANTIGEN )	defined as allergen	Non-Toxin
SLA-6*0104	1	4	17	9	QALGNGDKF	0.19794	0.88	Antigen = -0.1942 ( Probable NON-ANTIGEN )	defined as allergen	Non-Toxin
SLA-6*0103	1	4	17	9	QALGNGDKF	0.19794	0.88	Antigen = -0.1942 ( Probable NON-ANTIGEN )	defined as allergen	Non-Toxin
SLA-6*0102	1	4	17	9	QALGNGDKF	0.19794	0.88	Antigen = -0.1942 ( Probable NON-ANTIGEN )	defined as allergen	Non-Toxin
SLA-6*0101	1	4	17	9	QALGNGDKF	0.19794	0.88	Antigen = -0.1942 ( Probable NON-ANTIGEN )	defined as allergen	Non-Toxin
SLA-1*0401	1	4	17	9	QALGNGDKF	0.417434	0.9	Antigen = -0.1942 ( Probable NON-ANTIGEN )	defined as allergen	Non-Toxin
SLA-2*0302	1	4	17	9	QALGNGDKF	0.209975	0.97	Antigen = -0.1942 ( Probable NON-ANTIGEN )	defined as allergen	Non-Toxin
SLA-1*0801	1	4	17	9	QALGNGDKF	0.147469	0.97	Antigen = -0.1942 ( Probable NON-ANTIGEN )	defined as allergen	Non-Toxin
SLA-1*1101	1	10	17	9	QGFVLPGVL	0.104944	0.36	Antigen = 0.3219 ( Probable NON-ANTIGEN )	defined as allergen	Non-Toxin
SLA-1*0801	1	5	17	8	QLASYASY	0.213445	0.58	Antigen = 0.6561 ( Probable ANTIGEN ).	defined as non-allergen	Non-Toxin	-0.26016
SLA-1*0801	1	5	17	8	QLASYASY	0.213445	0.58	Antigen = 0.6561 ( Probable ANTIGEN ).	defined as non-allergen	Non-Toxin	-0.26016
SLA-2*1001	1	5	17	8	QLASYASY	0.122058	0.91	Antigen = 0.6561 ( Probable ANTIGEN )	defined as non-allergen	Non-Toxin	-0.26016
SLA-2*1001	1	5	17	8	QLASYASY	0.122058	0.91	Antigen = 0.6561 ( Probable ANTIGEN )	defined as non-allergen	Non-Toxin	-0.26016
SLA-2*1201	1	5	17	9	QLASYASYI	0.029157	0.81	Antigen = 0.4510 ( Probable ANTIGEN )	defined as non-allergen	Non-Toxin	-0.26016
SLA-2*1201	1	5	17	9	QLASYASYI	0.029157	0.81	Antigen = 0.4510 ( Probable ANTIGEN )	defined as non-allergen	Non-Toxin	-0.26016
SLA-2*0202	1	4	17	9	QQVQDGDVI	0.126315	0.37	Antigen = 0.7598 ( Probable ANTIGEN ).	defined as allergen	Non-Toxin
SLA-2*0201	1	4	17	9	QQVQDGDVI	0.126315	0.37	Antigen = 0.7598 ( Probable ANTIGEN ).	defined as allergen	Non-Toxin
SLA-1*0101	1	4	17	9	QQVQDGDVI	0.175693	0.98	Antigen = 0.7598 ( Probable ANTIGEN )	defined as allergen	Non-Toxin
SLA-2*0302	1	4	17	10	QQVQDGDVIY	0.398628	0.19	Antigen = 0.8065 ( Probable ANTIGEN ).	defined as allergen	Non-Toxin
SLA-1*0801	1	4	17	10	QQVQDGDVIY	0.347553	0.26	Antigen = 0.8065 ( Probable ANTIGEN ).	defined as allergen	Non-Toxin
SLA-1*0401	1	4	17	10	QQVQDGDVIY	0.567486	0.5	Antigen = 0.8065 ( Probable ANTIGEN )	defined as allergen	Non-Toxin
SLA-1*0702	1	4	17	10	QQVQDGDVIY	0.256349	0.53	Antigen = 0.8065 ( Probable ANTIGEN ).	defined as allergen	Non-Toxin
SLA-1*0701	1	4	17	10	QQVQDGDVIY	0.256349	0.53	Antigen = 0.8065 ( Probable ANTIGEN ).	defined as allergen	Non-Toxin
SLA-1*1301	1	4	17	10	QQVQDGDVIY	0.302406	0.7	Antigen = 0.8065 ( Probable ANTIGEN )	defined as allergen	Non-Toxin
SLA-1*0601	1	4	17	10	QQVQDGDVIY	0.19939	0.96	Antigen = 0.8065 ( Probable ANTIGEN )	defined as allergen	Non-Toxin
SLA-3*0302	1	4	17	10	QQVQDGDVIY	0.087211	0.97	Antigen = 0.8065 ( Probable ANTIGEN )	defined as allergen	Non-Toxin
SLA-3*0303	1	1	17	9	QRALVAITR	0.224962	0.27	Antigen = 0.7210 ( Probable ANTIGEN )	defined as non-allergen	Non-Toxin	0.21357
SLA-3*0301	1	1	17	9	QRALVAITR	0.224962	0.27	Antigen = 0.7210 ( Probable ANTIGEN )	defined as non-allergen	Non-Toxin	0.21357
SLA-3*0303	1	1	17	9	QRALVAITR	0.224962	0.27	Antigen = 0.7210 ( Probable ANTIGEN )	defined as non-allergen	Non-Toxin	0.21357
SLA-3*0301	1	1	17	9	QRALVAITR	0.224962	0.27	Antigen = 0.7210 ( Probable ANTIGEN )	defined as non-allergen	Non-Toxin	0.21357
SLA-3*0304	1	1	17	9	QRALVAITR	0.13509	0.29	Antigen = 0.7210 ( Probable ANTIGEN ).	defined as non-allergen	Non-Toxin	0.21357
SLA-3*0304	1	1	17	9	QRALVAITR	0.13509	0.29	Antigen = 0.7210 ( Probable ANTIGEN ).	defined as non-allergen	Non-Toxin	0.21357
SLA-3*0302	1	1	17	9	QRALVAITR	0.121899	0.51	Antigen = 0.7210 ( Probable ANTIGEN )	defined as non-allergen	Non-Toxin	0.21357
SLA-3*0302	1	1	17	9	QRALVAITR	0.121899	0.51	Antigen = 0.7210 ( Probable ANTIGEN )	defined as non-allergen	Non-Toxin	0.21357
SLA-3*0401	1	1	17	9	QRALVAITR	0.101532	0.79	Antigen = 0.7210 ( Probable ANTIGEN )	defined as non-allergen	Non-Toxin	0.21357
SLA-3*0401	1	1	17	9	QRALVAITR	0.101532	0.79	Antigen = 0.7210 ( Probable ANTIGEN )	defined as non-allergen	Non-Toxin	0.21357
SLA-3*0601	1	1	17	9	QRALVAITR	0.127309	0.81	Antigen = 0.7210 ( Probable ANTIGEN )	defined as non-allergen	Non-Toxin	0.21357
SLA-3*0601	1	1	17	9	QRALVAITR	0.127309	0.81	Antigen = 0.7210 ( Probable ANTIGEN )	defined as non-allergen	Non-Toxin	0.21357
SLA-2*0501	1	61	17	9	QSVPEIDVL	0.103624	0.13	Antigen = 0.3354 ( Probable NON-ANTIGEN )	defined as allergen	Non-Toxin
SLA-2*1201	1	61	17	9	QSVPEIDVL	0.093938	0.15	Antigen = 0.3354 ( Probable NON-ANTIGEN ).	defined as allergen	Non-Toxin
SLA-2*0502	1	61	17	9	QSVPEIDVL	0.184934	0.18	Antigen = 0.3354 ( Probable NON-ANTIGEN ).	defined as allergen	Non-Toxin
SLA-6*0101	1	61	17	9	QSVPEIDVL	0.295163	0.32	Antigen = 0.3354 ( Probable NON-ANTIGEN ).	defined as allergen	Non-Toxin
SLA-6*0102	1	61	17	9	QSVPEIDVL	0.295163	0.32	Antigen = 0.3354 ( Probable NON-ANTIGEN ).	defined as allergen	Non-Toxin
SLA-6*0103	1	61	17	9	QSVPEIDVL	0.295163	0.32	Antigen = 0.3354 ( Probable NON-ANTIGEN ).	defined as allergen	Non-Toxin
SLA-6*0104	1	61	17	9	QSVPEIDVL	0.295163	0.32	Antigen = 0.3354 ( Probable NON-ANTIGEN ).	defined as allergen	Non-Toxin
SLA-6*0105	1	61	17	9	QSVPEIDVL	0.295163	0.32	Antigen = 0.3354 ( Probable NON-ANTIGEN ).	defined as allergen	Non-Toxin
SLA-1*0101	1	61	17	9	QSVPEIDVL	0.272198	0.38	Antigen = 0.3354 ( Probable NON-ANTIGEN )	defined as allergen	Non-Toxin
SLA-1*1101	1	61	17	9	QSVPEIDVL	0.092424	0.46	Antigen = 0.3354 ( Probable NON-ANTIGEN )	defined as allergen	Non-Toxin
SLA-2*0701	1	61	17	9	QSVPEIDVL	0.084925	0.79	Antigen = 0.3354 ( Probable NON-ANTIGEN )	defined as allergen	Non-Toxin
SLA-2*0202	1	61	17	9	QSVPEIDVL	0.061365	0.98	Antigen = 0.3354 ( Probable NON-ANTIGEN )	defined as allergen	Non-Toxin
SLA-2*0301	1	61	17	9	QSVPEIDVL	0.135362	0.99	Antigen = 0.3354 ( Probable NON-ANTIGEN )	defined as allergen	Non-Toxin
SLA-2*0401	1	5	17	10	QTKHGVAGKY	0.426216	0.38	Antigen = 1.4986 ( Probable ANTIGEN ).	defined as non-allergen	Non-Toxin	-0.02482
SLA-2*0402	1	5	17	10	QTKHGVAGKY	0.203494	0.71	Protective Antigen = 1.4986 ( Probable ANTIGEN )	defined as non-allergen	Non-Toxin	-0.02482
SLA-1*0701	1	5	17	10	QTKHGVAGKY	0.204498	0.73	Protective Antigen = 1.4986 ( Probable ANTIGEN )	defined as non-allergen	Non-Toxin	-0.02482
SLA-1*0702	1	5	17	10	QTKHGVAGKY	0.204498	0.73	Protective Antigen = 1.4986 ( Probable ANTIGEN )	defined as non-allergen	Non-Toxin	-0.02482
SLA-2*0101	1	5	17	10	QTKHGVAGKY	0.149764	0.82	Antigen = 1.4986 ( Probable ANTIGEN )	defined as non-allergen	Non-Toxin	-0.02482
SLA-2*1001	1	5	17	10	QTKHGVAGKY	0.117315	0.97	Antigen = 1.4986 ( Probable ANTIGEN ).	defined as non-allergen	Non-Toxin	-0.02482
SLA-2*0102	1	79	17	9	QTVTPCTLK	0.212889	0.65	Antigen = 0.3410 ( Probable NON-ANTIGEN )	defined as allergen	Non-Toxin
SLA-2*0302	1	5	17	9	QVQDGDVIY	0.572317	0.05	Antigen = 0.9319 ( Probable ANTIGEN )	defined as allergen	Non-Toxin
SLA-1*0801	1	5	17	9	QVQDGDVIY	0.590938	0.06	Antigen = 0.9319 ( Probable ANTIGEN ).	defined as allergen	Non-Toxin
SLA-1*0401	1	5	17	9	QVQDGDVIY	0.861514	0.08	Antigen = 0.9319 ( Probable ANTIGEN ).	defined as allergen	Non-Toxin
SLA-1*0702	1	5	17	9	QVQDGDVIY	0.644677	0.08	Antigen = 0.9319 ( Probable ANTIGEN ).	defined as allergen	Non-Toxin
SLA-1*0701	1	5	17	9	QVQDGDVIY	0.644677	0.08	Antigen = 0.9319 ( Probable ANTIGEN ).	defined as allergen	Non-Toxin
SLA-1*1301	1	5	17	9	QVQDGDVIY	0.501807	0.17	Antigen = 0.9319 ( Probable ANTIGEN )	defined as allergen	Non-Toxin
SLA-1*0202	1	5	17	9	QVQDGDVIY	0.513182	0.2	Antigen = 0.9319 ( Probable ANTIGEN )	defined as allergen	Non-Toxin
SLA-1*0201	1	5	17	9	QVQDGDVIY	0.513182	0.2	Antigen = 0.9319 ( Probable ANTIGEN )	defined as allergen	Non-Toxin
SLA-2*0101	1	5	17	9	QVQDGDVIY	0.23673	0.3	Antigen = 0.9319 ( Probable ANTIGEN )	defined as allergen	Non-Toxin
SLA-1*0601	1	5	17	9	QVQDGDVIY	0.344453	0.32	Antigen = 0.9319 ( Probable ANTIGEN ).	defined as allergen	Non-Toxin
SLA-2*0401	1	5	17	9	QVQDGDVIY	0.402288	0.47	Antigen = 0.9319 ( Probable ANTIGEN )	defined as allergen	Non-Toxin
SLA-2*0102	1	5	17	9	QVQDGDVIY	0.178387	0.9	Antigen = 0.9319 ( Probable ANTIGEN )	defined as allergen	Non-Toxin
SLA-1*1201	1	5	17	9	QVQDGDVIY	0.296909	0.97	Antigen = 0.9319 ( Probable ANTIGEN ).	defined as allergen	Non-Toxin
SLA-3*0601	1	9	17	9	RARHAIFVY	0.497401	0.02	Antigen = 1.0561 ( Probable ANTIGEN )	defined as non-allergen	Non-Toxin	0.33565
SLA-3*0601	1	9	17	9	RARHAIFVY	0.497401	0.02	Antigen = 1.0561 ( Probable ANTIGEN )	defined as non-allergen	Non-Toxin	0.33565
SLA-3*0401	1	9	17	9	RARHAIFVY	0.461357	0.03	Antigen = 1.0561 ( Probable ANTIGEN )	defined as non-allergen	Non-Toxin	0.33565
SLA-3*0401	1	9	17	9	RARHAIFVY	0.461357	0.03	Antigen = 1.0561 ( Probable ANTIGEN )	defined as non-allergen	Non-Toxin	0.33565
SLA-3*0402	1	9	17	9	RARHAIFVY	0.420152	0.04	Antigen = 1.0561 ( Probable ANTIGEN ).	defined as non-allergen	Non-Toxin	0.33565
SLA-3*0402	1	9	17	9	RARHAIFVY	0.420152	0.04	Antigen = 1.0561 ( Probable ANTIGEN ).	defined as non-allergen	Non-Toxin	0.33565
SLA-3*0602	1	9	17	9	RARHAIFVY	0.136143	0.06	Antigen = 1.0561 ( Probable ANTIGEN )	defined as non-allergen	Non-Toxin	0.33565
SLA-3*0602	1	9	17	9	RARHAIFVY	0.136143	0.06	Antigen = 1.0561 ( Probable ANTIGEN )	defined as non-allergen	Non-Toxin	0.33565
SLA-3*0701	1	9	17	9	RARHAIFVY	0.303911	0.08	Antigen = 1.0561 ( Probable ANTIGEN )	defined as non-allergen	Non-Toxin	0.33565
SLA-3*0701	1	9	17	9	RARHAIFVY	0.303911	0.08	Antigen = 1.0561 ( Probable ANTIGEN )	defined as non-allergen	Non-Toxin	0.33565
SLA-1*0501	1	9	17	9	RARHAIFVY	0.612889	0.12	Antigen = 1.0561 ( Probable ANTIGEN )	defined as non-allergen	Non-Toxin	0.33565
SLA-1*0501	1	9	17	9	RARHAIFVY	0.612889	0.12	Antigen = 1.0561 ( Probable ANTIGEN )	defined as non-allergen	Non-Toxin	0.33565
SLA-2*0101	1	9	17	9	RARHAIFVY	0.309095	0.14	Antigen = 1.0561 ( Probable ANTIGEN )	defined as non-allergen	Non-Toxin	0.33565
SLA-2*0101	1	9	17	9	RARHAIFVY	0.309095	0.14	Antigen = 1.0561 ( Probable ANTIGEN )	defined as non-allergen	Non-Toxin	0.33565
SLA-2*0401	1	9	17	9	RARHAIFVY	0.547327	0.15	Antigen = 1.0561 ( Probable ANTIGEN )	defined as non-allergen	Non-Toxin	0.33565
SLA-3*0304	1	9	17	9	RARHAIFVY	0.180152	0.15	Antigen = 1.0561 ( Probable ANTIGEN )	defined as non-allergen	Non-Toxin	0.33565
SLA-2*0401	1	9	17	9	RARHAIFVY	0.547327	0.15	Antigen = 1.0561 ( Probable ANTIGEN )	defined as non-allergen	Non-Toxin	0.33565
SLA-3*0304	1	9	17	9	RARHAIFVY	0.180152	0.15	Antigen = 1.0561 ( Probable ANTIGEN )	defined as non-allergen	Non-Toxin	0.33565
SLA-3*0303	1	9	17	9	RARHAIFVY	0.266658	0.19	Antigen = 1.0561 ( Probable ANTIGEN )	defined as non-allergen	Non-Toxin	0.33565
SLA-3*0301	1	9	17	9	RARHAIFVY	0.266658	0.19	Antigen = 1.0561 ( Probable ANTIGEN )	defined as non-allergen	Non-Toxin	0.33565
SLA-3*0303	1	9	17	9	RARHAIFVY	0.266658	0.19	Antigen = 1.0561 ( Probable ANTIGEN )	defined as non-allergen	Non-Toxin	0.33565
SLA-3*0301	1	9	17	9	RARHAIFVY	0.266658	0.19	Antigen = 1.0561 ( Probable ANTIGEN )	defined as non-allergen	Non-Toxin	0.33565
SLA-2*1001	1	9	17	9	RARHAIFVY	0.299544	0.2	Antigen = 1.0561 ( Probable ANTIGEN )	defined as non-allergen	Non-Toxin	0.33565
SLA-2*1001	1	9	17	9	RARHAIFVY	0.299544	0.2	Antigen = 1.0561 ( Probable ANTIGEN )	defined as non-allergen	Non-Toxin	0.33565
[truncated: 2,250 more rows]

## Sheet: CTL(MHC-I) final selection 
Table S10. Stepwise Evaluation and Final Selection of CTL (MHC1) Strong Binding Epitopes
allele	seq_num	start	end	length	peptide	score	percentile_rank	Antegenicity	Allergencity	toxicity	Immnogencity	Genome	Rank of Aggregation	percent of protien	strain
SLA-1*1101	1	335	342	8	AALTGRTL	0.098674	0.4	Antigen = 1.2071 ( Probable ANTIGEN )	defined as non-allergen	Non-Toxin	0.14994	ORF1A	34	1	PRRSV1
SLA-3*0701	1	437	446	10	AERYRGRAYW	0.134953	0.13	Antigen = 0.5416 ( Probable ANTIGEN )	defined as non-allergen	Non-Toxin	0.17606	ORF1A	82	1	PRRSV1
SLA-2*0301	1	128	136	9	ALAVTQVAV	0.160737	0.76	Antigen = 0.9704 ( Probable ANTIGEN ).	defined as non-allergen	Non-Toxin	0.0407	ORF1A	80	1	PRRSV1
SLA-1*0501	1	128	137	10	ALAVTQVAVW	0.381585	0.73	Antigen = 0.4903 ( Probable ANTIGEN )	defined as non-allergen	Non-Toxin	0.07524	ORF1A	119	1	PRRSV1
SLA-1*0201	1	135	142	8	AVWTLVHF	0.38798	0.54	Antigen = 0.8443 ( Probable ANTIGEN )	defined as non-allergen	Non-Toxin	0.16632	ORF1A	86	1	PRRSV1
SLA-2*0701	1	135	143	9	AVWTLVHFI	0.053707	0.96	Antigen = 0.4002 ( Probable ANTIGEN ).	defined as non-allergen	Non-Toxin	0.23472	ORF1A	66	1	PRRSV1
SLA-2*1101	1	453	461	9	EPGVIGEGF	0.20644	0.32	Antigen = 0.7443 ( Probable ANTIGEN )	defined as non-allergen	Non-Toxin	0.31834	ORF1A	70	1	PRRSV1
SLA-2*1201	1	380	389	10	FTIDGRKIVI	0.038388	0.57	Antigen = 0.4521 ( Probable ANTIGEN )	defined as non-allergen	Non-Toxin	0.08236	ORF1A	92	1	PRRSV1
SLA-1*0701	1	85	93	9	FVAAVRCGY	0.1769	0.28	Antigen = 1.1962 ( Probable ANTIGEN )	defined as non-allergen	Non-Toxin	0.11529	ORF1A	68	1	PRRSV1
SLA-2*1101	1	11	18	8	GPIHVEAL	0.140867	0.62	Antigen = 0.9229 ( Probable ANTIGEN ).	defined as non-allergen	Non-Toxin	0.24322	ORF1A	57	1	PRRSV1
SLA-3*0101	1	293	301	9	GRFTQVAGI	0.070415	0.3	Antigen = 0.6418 ( Probable ANTIGEN ).	defined as non-allergen	Non-Toxin	0.05594	ORF1A	73	1	PRRSV1
SLA-1*0401	1	451	461	11	GVEPGVIGEGF	0.53583	0.56	Antigen = 0.7895 ( Probable ANTIGEN )	defined as non-allergen	Non-Toxin	0.36034	ORF1A	73	1	PRRSV1
SLA-3*0501	1	4	13	10	HQKPIAYANL	0.082217	0.44	Antigen = 1.1782 ( Probable ANTIGEN )	defined as non-allergen	Non-Toxin	0.1123	ORF1A	35	1	PRRSV1
SLA-3*0401	1	436	446	11	IAERYRGRAYW	0.088493	0.95	Antigen = 0.9230 ( Probable ANTIGEN )	defined as non-allergen	Non-Toxin	0.24396	ORF1A	40	1	PRRSV1
SLA-2*0701	1	207	215	9	IFILVLVSL	0.115876	0.45	Antigen = 0.7194 ( Probable ANTIGEN )	defined as non-allergen	Non-Toxin	0.24396	ORF1A	62	1	PRRSV1
SLA-2*0701	1	18	26	9	ISAQTVVAV	0.050626	0.79	Antigen = 0.7272 ( Probable ANTIGEN )	defined as non-allergen	Non-Toxin	0.0305	ORF1A	74	1	PRRSV1
SLA-2*0701	1	387	395	9	IVITATHVL	0.043461	0.13	Antigen = 0.9527 ( Probable ANTIGEN )	defined as non-allergen	Non-Toxin	0.20832	ORF1A	41	1	PRRSV1
SLA-3*0402	1	414	421	8	KTNGDYAW	0.110935	0.97	Antigen = 1.0313 ( Probable ANTIGEN ).	defined as non-allergen	Non-Toxin	0.08314	ORF1A	59	1	PRRSV1
SLA-2*1101	1	275	283	9	LPAAGVLSI	0.072697	0.05	Antigen = 0.6280 ( Probable ANTIGEN )	defined as non-allergen	Non-Toxin	0.01791	ORF1A	85	1	PRRSV1
SLA-2*0701	1	329	337	9	MAAVRRAAL	0.091978	0.71	Antigen = 0.6133 ( Probable ANTIGEN )	defined as non-allergen	Non-Toxin	0.20924	ORF1A	67	1	PRRSV1
SLA-1*0701	1	38	45	8	MTWVFETY	0.175543	0.56	Antigen = 0.4561 ( Probable ANTIGEN )	defined as non-allergen	Non-Toxin	0.35445	ORF1A	77	1	PRRSV1
SLA-1*1101	1	334	342	9	RAALTGRTL	0.091791	0.03	Antigen = 1.2822 ( Probable ANTIGEN ).	defined as non-allergen	Non-Toxin	0.1376	ORF1A	44	1	PRRSV1
SLA-3*0601	1	1	10	10	RALEALASAY	0.117298	0.92	Antigen = 0.8120 ( Probable ANTIGEN ).	defined as non-allergen	Non-Toxin	0.04452	ORF1A	80	1	PRRSV1
SLA-2*0601	1	203	212	10	REVGIFILVL	0.075658	0.34	Antigen = 0.6470 ( Probable ANTIGEN )	defined as non-allergen	Non-Toxin	0.43114	ORF1A	42	1	PRRSV1
SLA-1*1201	1	435	443	9	RIAERYRGR	0.32429	0.76	Antigen = 0.7204 ( Probable ANTIGEN ).	defined as non-allergen	Non-Toxin	0.22385	ORF1A	85	1	PRRSV1
SLA-2*1001	1	435	445	11	RIAERYRGRAY	0.115152	1	Antigen = 0.6099 ( Probable ANTIGEN )	defined as non-allergen	Non-Toxin	0.30909	ORF1A	63	1	PRRSV1
SLA-3*0701	1	435	446	12	RIAERYRGRAYW	0.18376	0.3	Antigen = 0.7853 ( Probable ANTIGEN )	defined as non-allergen	Non-Toxin	0.32323	ORF1A	65	1	PRRSV1
SLA-3*0302	1	385	393	9	RKIVITATH	0.086353	0.86	Antigen = 0.8293 ( Probable ANTIGEN )	defined as non-allergen	Non-Toxin	0.30658	ORF1A	47	1	PRRSV1
SLA-3*0304	1	333	342	10	RRAALTGRTL	0.177676	0.16	Antigen = 1.2966 ( Probable ANTIGEN ).	defined as non-allergen	Non-Toxin	0.17733	ORF1A	57	1	PRRSV1
SLA-3*0701	1	333	343	11	RRAALTGRTLI	0.07393	0.94	Antigen = 0.8935 ( Probable ANTIGEN )	defined as non-allergen	Non-Toxin	0.18707	ORF1A	46	1	PRRSV2
SLA-3*0701	1	333	344	12	RRAALTGRTLIF	0.094394	0.34	Antigen = 0.8840 ( Probable ANTIGEN )	defined as non-allergen	Non-Toxin	0.26741	ORF1A	45	1	PRRSV2
SLA-3*0101	1	56	64	9	RVSEVPFSA	0.17418	0.78	Antigen = 1.3586 ( Probable ANTIGEN )	defined as non-allergen	Non-Toxin	0.07895	ORF1A	65	1	PRRSV2
SLA-3*0701	1	439	446	8	RYRGRAYW	0.16351	0.28	Antigen = 1.2970 ( Probable ANTIGEN )	defined as non-allergen	Non-Toxin	0.13501	ORF1A	59	1	PRRSV2
SLA-1*1101	1	63	70	8	SAPFFPKV	0.074331	0.69	Antigen = 0.6608 ( Probable ANTIGEN ).	defined as non-allergen	Non-Toxin	0.03576	ORF1A	82	1	PRRSV2
SLA-1*0701	1	19	28	10	SAQTVVAVPY	0.145694	0.54	Antigen = 0.5167 ( Probable ANTIGEN )	defined as non-allergen	Non-Toxin	0.14705	ORF1A	93	1	PRRSV2
SLA-2*1101	1	473	483	11	SPVISETGDLI	0.173313	0.43	Antigen = 0.4556 ( Probable ANTIGEN ).	defined as non-allergen	Non-Toxin	0.16566	ORF1A	95	1	PRRSV2
SLA-2*0701	1	126	134	9	SYALAVTQV	0.274897	0.04	Antigen = 1.0168 ( Probable ANTIGEN )	defined as non-allergen	Non-Toxin	0.04358	ORF1A	85	1	PRRSV2
SLA-1*0501	1	412	421	10	TFKTNGDYAW	0.483276	0.38	Antigen = 0.5872 ( Probable ANTIGEN )	defined as non-allergen	Non-Toxin	0.03638	ORF1A	124	1	PRRSV2
SLA-1*1201	1	217	225	9	TLAHRLALK	0.361611	0.56	Antigen = 0.7087 ( Probable ANTIGEN )	defined as non-allergen	Non-Toxin	0.11175	ORF1A	104	1	PRRSV2
SLA-2*1001	1	138	146	9	TLVHFILGL	0.128191	0.86	Antigen = 0.7962 ( Probable ANTIGEN )	defined as non-allergen	Non-Toxin	0.29567	ORF1A	56	1	PRRSV2
SLA-2*1001	1	134	142	9	VAVWTLVHF	0.117396	0.97	Antigen = 0.4053 ( Probable ANTIGEN ).	defined as non-allergen	Non-Toxin	0.31739	ORF1A	75	1	PRRSV2
SLA-6*0101	1	452	461	10	VEPGVIGEGF	0.199765	0.86	Antigen = 1.0067 ( Probable ANTIGEN )	defined as non-allergen	Non-Toxin	0.3365	ORF1A	52	1	PRRSV2
SLA-3*0101	1	332	342	11	VRRAALTGRTL	0.10725	0.8	Antigen = 0.9805 ( Probable ANTIGEN ).	defined as non-allergen	Non-Toxin	0.21953	ORF1A	46	1	PRRSV2
SLA-1*0201	1	257	264	8	VTLHPLTM	0.357029	0.66	Antigen = 1.0473 ( Probable ANTIGEN ).	defined as non-allergen	Non-Toxin	0.04047	ORF1A	90	1	PRRSV2
SLA-2*1002	1	230	238	9	VVFLAFCAY	0.136154	0.84	Antigen = 0.5203 ( Probable ANTIGEN )	defined as non-allergen	Non-Toxin	0.1525	ORF1A	87	1	PRRSV2
SLA-2*0301	1	40	48	9	WVFETYSHL	0.273646	0.26	Antigen = 0.4110 ( Probable ANTIGEN )	defined as non-allergen	Non-Toxin	0.05235	ORF1A	120	1	PRRSV2
SLA-2*1001	1	256	264	9	WVTLHPLTM	0.192727	0.45	Antigen = 0.9333 ( Probable ANTIGEN )	defined as non-allergen	Non-Toxin	0.03582	ORF1A	93	1	PRRSV2
SLA-1*1201	1	3	11	9	ALVAITRAR	0.315409	0.84	Antigen = 1.4634 ( Probable ANTIGEN ).	defined as non-allergen	Non-Toxin	0.28545	ORF1B	24	0.9524	PRRSV1
SLA-3*0601	1	10	17	8	ARHAIFVY	0.068575	0.06	Antigen = 0.6113 ( Probable ANTIGEN )	defined as non-allergen	Non-Toxin	0.32451	ORF1B	19	0.9524	PRRSV1
SLA-2*1201	1	73	81	9	AVRENWQTV	0.057373	0.32	Antigen = 0.7548 ( Probable ANTIGEN ).	defined as non-allergen	Non-Toxin	0.24468	ORF1B	21	0.9524	PRRSV1
SLA-3*0401	1	7	17	9	ITRARHAIF	0.08743	0.33	Antigen = 0.8452 ( Probable ANTIGEN ).	defined as non-allergen	Non-Toxin	0.2478	ORF1B	22	0.9524	PRRSV1
SLA-2*0102	1	7	17	11	KAFNSPIALGK	0.173868	0.94	Antigen = 0.6581 ( Probable ANTIGEN )	defined as non-allergen	Non-Toxin	0.03646	ORF1B	39	0.9524	PRRSV1
SLA-3*0302	1	8	17	11	NRDRILAALAY	0.098551	0.79	Antigen = 0.4662 ( Probable ANTIGEN )	defined as non-allergen	Non-Toxin	0.26651	ORF1B	31	0.9524	PRRSV1
SLA-2*0701	1	3	17	9	NYHWWVEHL	0.180197	0.75	Antigen = 0.4681 ( Probable ANTIGEN )	defined as non-allergen	Non-Toxin	0.59135	ORF1B	26	0.9524	PRRSV1
SLA-3*0303	1	1	17	9	QRALVAITR	0.101532	0.79	Antigen = 0.7210 ( Probable ANTIGEN )	defined as non-allergen	Non-Toxin	0.21357	ORF1B	30	0.9524	PRRSV1
SLA-3*0601	1	9	17	9	RARHAIFVY	0.3321	0.21	Antigen = 1.0561 ( Probable ANTIGEN )	defined as non-allergen	Non-Toxin	0.33565	ORF1B	23	0.9524	PRRSV2
SLA-3*0304	1	9	17	10	RDRILAALAY	0.17142	0.36	Antigen = 0.5832 ( Probable ANTIGEN )	defined as non-allergen	Non-Toxin	0.33565	ORF1B	26	0.9524	PRRSV2
SLA-1*1201	1	46	17	9	SMAGINGNR	0.346054	0.63	Antigen = 0.9678 ( Probable ANTIGEN )	defined as non-allergen	Non-Toxin	0.19513	ORF1B	38	0.9524	PRRSV2
SLA-2*1001	1	46	17	10	SMAGINGNRF	0.31936	0.38	Antigen = 0.4159 ( Probable ANTIGEN ).	defined as non-allergen	Non-Toxin	0.19513	ORF1B	49	0.9524	PRRSV2
SLA-3*0701	1	8	17	8	TRARHAIF	0.083938	0.82	Antigen = 1.0977 ( Probable ANTIGEN )	defined as non-allergen	Non-Toxin	0.31383	ORF1B	12	0.9524	PRRSV2
SLA-3*0101	1	8	17	9	TRARHAIFV	0.088078	0.95	Antigen = 0.9814 ( Probable ANTIGEN )	defined as non-allergen	Non-Toxin	0.31383	ORF1B	19	0.9524	PRRSV2
SLA-3*0303	1	8	17	10	TRARHAIFVY	0.318663	0.11	Antigen = 0.9814 ( Probable ANTIGEN )	defined as non-allergen	Non-Toxin	0.38258	ORF1B	21	0.9524	PRRSV2
SLA-1*0702	1	6	17	13	VPNRDRILAALAY	0.259073	0.52	Antigen = 0.4565 ( Probable ANTIGEN )	defined as non-allergen	Non-Toxin	0.32921	ORF1B	33	0.9524	PRRSV2
SLA-2*1201	1	10	17	9	VVTETAVKI	0.087861	0.16	Antigen = 0.4499 ( Probable ANTIGEN )	defined as non-allergen	Non-Toxin	0.09682	ORF1B	37	0.9524	PRRSV2
SLA-2*0202	1	78	17	9	WQTVTPCTL	0.128989	0.36	Antigen = 0.4263 ( Probable ANTIGEN )	defined as non-allergen	Non-Toxin	0.05868	ORF1B	43	0.9524	PRRSV2
SLA-3*0401	1	16	24	9	SVRALPFTL	0.33486	0.07	Antigen = 1.5046 ( Probable ANTIGEN ).	defined as non-allergen	Non-Toxin	0.15641	ORF2A	1	0.75	PRRSV2
SLA-2*0101	1	5	13	9	IFLAILFGF	0.145377	0.88	Antigen = 0.7123 ( Probable ANTIGEN )	defined as non-allergen	Non-Toxin	0.27353	ORF2B	5	1	PRRSV1
SLA-1*0501	1	10	18	9	LFGFTVAGW	0.354372	0.88	Antigen = 0.5953 ( Probable ANTIGEN )	defined as non-allergen	Non-Toxin	0.25828	ORF2B	10	1	PRRSV2
SLA-2*0701	1	10	18	9	TFLVSIVDI	0.075643	0.95	Antigen = 0.6572 ( Probable ANTIGEN ).	defined as non-allergen	Non-Toxin	0.04992	ORF2B	7	1	PRRSV2
SLA-6*0105	1	1	9	9	VDIVIFLAI	0.187454	0.98	Antigen = 0.5641 ( Probable ANTIGEN )	defined as non-allergen	Non-Toxin	0.33804	ORF2B	8	1	PRRSV2
SLA-2*0701	1	4	12	9	GYYAWLAFL	0.111985	0.48	Antigen = 0.9013 ( Probable ANTIGEN )	defined as non-allergen	Non-Toxin	0.34485	ORF3	9	0.75	PRRSV1
SLA-1*0501	1	1	13	13	HQVDGGNWFHLEW	0.439221	0.5	Antigen = 1.0301 ( Probable ANTIGEN ).	defined as non-allergen	Non-Toxin	0.50471	ORF3	10	0.75	PRRSV1
SLA-1*0501	1	1	8	8	KLEGYYAW	0.211084	0.85	Antigen = 0.4714 ( Probable ANTIGEN ).	defined as non-allergen	Non-Toxin	0.09254	ORF3	15	0.75	PRRSV2
SLA-1*1301	1	2	13	12	QVDGGNWFHLEW	0.256569	0.6	Antigen = 0.9394 ( Probable ANTIGEN ).	defined as non-allergen	Non-Toxin	0.47729	ORF3	11	0.75	PRRSV2
SLA-2*0101	1	6	14	9	YAWLAFLSF	0.164446	0.58	Antigen = 1.1215 ( Probable ANTIGEN )	defined as non-allergen	Non-Toxin	0.10302	ORF3	9	0.75	PRRSV2
SLA-1*0702	1	6	16	11	YAWLAFLSFSY	0.16404	0.93	Antigen = 1.3506 ( Probable ANTIGEN ).	defined as non-allergen	Non-Toxin	0.04845	ORF3	9	0.75	PRRSV2
SLA-1*0202	1	9	17	9	AVCVNFTSY	0.130728	0.78	Antigen = 1.4660 ( Probable ANTIGEN )	defined as non-allergen	Non-Toxin	0.06404	ORF4	5	0.6667	PRRSV1
SLA-1*0702	1	9	17	9	SACVNFTDY	0.302686	0.41	Antigen = 1.6035 ( Probable ANTIGEN )	defined as non-allergen	Non-Toxin	0.17366	ORF4	4	0.6667	PRRSV2
SLA-6*0105	1	1	9	9	LQLIYNLTI	0.19894	0.87	Antigen = 0.6749 ( Probable ANTIGEN )	defined as non-allergen	Non-Toxin	0.13395	ORF5	9	0.6667	PRRSV1
SLA-3*0503	1	6	14	9	SHFLDTVGL	0.071868	0.83	Antigen = 0.4619 ( Probable ANTIGEN )	defined as non-allergen	Non-Toxin	0.13962	ORF5	7	0.6667	PRRSV1
SLA-2*1201	1	5	13	9	SSIYAVCAL	0.029829	0.78	Antigen = 0.4320 ( Probable ANTIGEN )	defined as non-allergen	Non-Toxin	0.0938	ORF5	11	0.6667	PRRSV2
SLA-3*0101	1	11	18	8	TRYTNFLL	0.07191	0.98	Antigen = 1.2753 ( Probable ANTIGEN )	defined as non-allergen	Non-Toxin	0.1324	ORF5	7	0.6667	PRRSV2
SLA-2*1201	1	4	12	9	TTSHFLDTV	0.161955	0.05	Antigen = 0.6011 ( Probable ANTIGEN ).	defined as non-allergen	Non-Toxin	0.12381	ORF5	11	0.6667	PRRSV2
SLA-2*0701	1	2	10	9	AFSITYTPI	0.075569	0.95	Antigen = 1.6228 ( Probable ANTIGEN )	defined as non-allergen	Non-Toxin	0.14082	ORF6	18	0.6667	PRRSV1
SLA-2*1201	1	8	16	9	ESAAGFHPI	0.06557	0.83	Antigen = 0.8644 ( Probable ANTIGEN )	defined as non-allergen	Non-Toxin	0.21609	ORF6	27	0.6667	PRRSV1
SLA-2*1201	1	3	11	9	FSITYTPII	0.031202	0.79	Antigen = 1.4228 ( Probable ANTIGEN )	defined as non-allergen	Non-Toxin	0.1836	ORF6	13	0.6667	PRRSV1
SLA-1*0701	1	3	12	10	FSITYTPIIY	0.15277	0.79	Antigen = 1.3767 ( Probable ANTIGEN )	defined as non-allergen	Non-Toxin	0.2961	ORF6	19	0.6667	PRRSV1
SLA-3*0101	1	21	29	9	GRLLGLLHI	0.039793	0.72	Antigen = 0.4189 ( Probable ANTIGEN )	defined as non-allergen	Non-Toxin	0.01734	ORF6	43	0.6667	PRRSV1
SLA-1*0201	1	5	12	8	ITYTPIIY	0.156796	0.89	Antigen = 1.0806 ( Probable ANTIGEN )	defined as non-allergen	Non-Toxin	0.26466	ORF6	28	0.6667	PRRSV1
SLA-2*1201	1	5	13	9	ITYTPIIYA	0.156796	0.89	Antigen = 1.0979 ( Probable ANTIGEN )	defined as non-allergen	Non-Toxin	0.2625	ORF6	26	0.6667	PRRSV1
SLA-2*0701	1	5	14	10	ITYTPIIYAL	0.049278	0.4	Antigen = 0.9919 ( Probable ANTIGEN )	defined as non-allergen	Non-Toxin	0.30168	ORF6	16	0.6667	PRRSV1
SLA-1*0701	1	1	9	9	LVLAFSITY	0.305237	0.14	Antigen = 1.2069 ( Probable ANTIGEN )	defined as non-allergen	Non-Toxin	0.12904	ORF6	37	0.6667	PRRSV2
SLA-3*0601	1	18	26	9	RGRLLGLLH	0.031088	0.94	Antigen = 0.8660 ( Probable ANTIGEN )	defined as non-allergen	Non-Toxin	0.0109	ORF6	33	0.6667	PRRSV2
SLA-2*0301	1	10	17	8	RLLGLLHL	0.162728	0.74	Antigen = 0.8652 ( Probable ANTIGEN )	defined as non-allergen	Non-Toxin	0.03656	ORF6	48	0.6667	PRRSV2
SLA-2*1101	1	9	19	11	RPGSTTVNGTL	0.118448	0.81	Antigen = 0.5083 ( Probable ANTIGEN )	defined as non-allergen	Non-Toxin	0.00552	ORF6	53	0.6667	PRRSV2
SLA-2*1002	1	4	12	9	SITYTPIIY	0.240207	0.68	Antigen = 1.0912 ( Probable ANTIGEN )	defined as non-allergen	Non-Toxin	0.22632	ORF6	34	0.6667	PRRSV2
SLA-2*0701	1	4	14	11	SITYTPIIYAL	0.106344	0.54	Antigen = 1.0166 ( Probable ANTIGEN )	defined as non-allergen	Non-Toxin	0.3105	ORF6	19	0.6667	PRRSV2
SLA-3*0101	1	17	24	8	SRGRLLGL	0.115082	0.72	Antigen = 0.8598 ( Probable ANTIGEN )	defined as non-allergen	Non-Toxin	0.07044	ORF6	41	0.6667	PRRSV2
SLA-3*0101	1	17	25	9	SRGRLLGLL	0.09151	0.92	Antigen = 0.6539 ( Probable ANTIGEN )	defined as non-allergen	Non-Toxin	0.06396	ORF6	43	0.6667	PRRSV2
SLA-3*0601	1	17	26	10	SRGRLLGLLH	0.113185	0.97	Antigen = 0.6758 ( Probable ANTIGEN )	defined as non-allergen	Non-Toxin	0.05754	ORF6	45	0.6667	PRRSV2
SLA-2*0102	1	6	15	10	TYTPIIYALK	0.22526	0.57	Antigen = 0.8135 ( Probable ANTIGEN )	defined as non-allergen	Non-Toxin	0.2837	ORF6	38	0.6667	PRRSV2
SLA-2*0601	1	7	15	9	VESAAGFHP	0.159842	0.62	Antigen = 0.7927 ( Probable ANTIGEN )	defined as non-allergen	Non-Toxin	0.17337	ORF6	43	0.6667	PRRSV2
SLA-1*0201	1	2	9	8	VLAFSITY	0.23284	0.51	Antigen = 1.1479 ( Probable ANTIGEN )	defined as non-allergen	Non-Toxin	0.12744	ORF6	37	0.6667	PRRSV2
SLA-3*0401	1	16	24	9	VSRGRLLGL	0.1041	0.62	Antigen = 0.9528 ( Probable ANTIGEN )	defined as non-allergen	Non-Toxin	0.1013	ORF6	33	0.6667	PRRSV2
SLA-2*1101	1	4	16	13	FPLATEDDVRHHF	0.244189	0.23	Antigen = 0.4645 ( Probable ANTIGEN )	defined as non-allergen	Non-Toxin	0.34939	ORF7	4	0.5	PRRSV1
SLA-1*0201	1	8	15	8	KVSFQVEF	0.397308	0.51	Antigen = 1.6102 ( Probable ANTIGEN )	defined as non-allergen	Non-Toxin	0.07466	ORF7	5	0.5	PRRSV2

[truncated: 3 more sheets: HTL(MHCII) initial screening, HTL(MHCII) final selection, Molecular Docking with TLRs]
